# Supplementary material for: Transcriptome changes of liver fluke Opisthorchis viverrini in diabetic hamsters
Source: Parasite. 2024 Sep 13;31:54. doi: 10.1051/parasite/2024056 (PMC11396942; doi:10.1051/parasite/2024056)
Supplement: Supplementary file 1 — Supplementary Table 1: Comparison of O. viverrini from diabetic (DM) and non-diabetic (NC) hamsters at 21 days post-infection. Supplementary Table 2: Comparison of O. viverrini from diabetic (DM) and non-diabetic (NC) hamsters at 35 days post-infection. Supplementary Table 3: Gene Ontology enrichment profile in O. viverrini at 21 days post-infection. Supplementary Table 4: Gene Ontology enrichment profile in O. viverrini at 35 days post-infection. [file parasite-31-54-s1.zip]

Archive with 4 entries (4 files):
- parasite230129-1-olm/Supplementary Table S1.xlsx
- parasite230129-1-olm/Supplementary Table S2.xlsx
- parasite230129-1-olm/Supplementary Table S3.xlsx
- parasite230129-1-olm/Supplementary Table S4.xlsx
