# Supplementary material for: Transcriptome changes of liver fluke Opisthorchis viverrini in diabetic hamsters
Source: Parasite. 2024 Sep 13;31:54. doi: 10.1051/parasite/2024056 (PMC11396942; doi:10.1051/parasite/2024056)
Supplement: Supplementary file 1 — Supplementary Table 1: Comparison of O. viverrini from diabetic (DM) and non-diabetic (NC) hamsters at 21 days post-infection. Supplementary Table 2: Comparison of O. viverrini from diabetic (DM) and non-diabetic (NC) hamsters at 35 days post-infection. Supplementary Table 3: Gene Ontology enrichment profile in O. viverrini at 21 days post-infection. Supplementary Table 4: Gene Ontology enrichment profile in O. viverrini at 35 days post-infection. [file parasite-31-54-s1.zip › parasite230129-1-olm/Supplementary Table S1.xlsx]

## Sheet: Sheet 1 - SigD21_N2_vs_N1
D21-DM vs D21-NC
	logFC	logCPM	PValue	FDR
T265_00003	1.50358	4.48098	0.00102726	0.00432422
T265_00004	4.74907	3.93294	3.613e-13	3.52246e-11
T265_00010	1.54017	3.63566	0.00209446	0.00819719
T265_00012	3.83862	1.45703	1.27052e-06	1.16386e-05
T265_00014	3.36932	6.63174	6.3588e-13	5.72257e-11
T265_00015	2.12355	3.55039	6.64123e-05	0.000378749
T265_00019	2.61693	8.40685	2.75878e-09	6.02746e-08
T265_00022	3.11037	4.42637	1.0358e-09	2.66332e-08
T265_00028	3.3173	7.52263	5.97291e-13	5.43501e-11
T265_00029	2.36263	5.30793	2.42626e-07	2.79071e-06
T265_00030	2.13581	2.53659	5.91803e-05	0.000341188
T265_00034	1.72373	5.46209	8.3666e-05	0.00045893
T265_00035	2.42203	6.73787	3.52596e-08	5.19817e-07
T265_00036	1.53797	5.31325	0.000460067	0.00210663
T265_00043	1.97871	4.12145	1.97789e-05	0.000127794
T265_00045	1.84837	5.06174	3.51741e-05	0.000214329
T265_00046	4.47754	1.67914	1.08654e-05	7.55689e-05
T265_00050	2.79388	4.36638	4.23481e-08	6.05782e-07
T265_00054	2.40763	5.04508	1.97456e-07	2.32867e-06
T265_00061	2.7075	6.00529	2.30256e-09	5.15919e-08
T265_00062	2.67145	5.00337	3.73404e-08	5.45519e-07
T265_00065	1.42548	4.90804	0.00205901	0.00807002
T265_00067	1.50921	4.94138	0.000948309	0.00401664
T265_00068	3.69074	4.35712	9.86611e-11	3.98022e-09
T265_00070	4.03938	3.85265	6.15834e-12	3.87305e-10
T265_00071	7.91639	2.07335	5.05952e-07	5.31558e-06
T265_00072	3.16051	4.26509	6.72146e-09	1.25818e-07
T265_00074	2.2705	4.75827	3.11954e-06	2.54077e-05
T265_00076	6.5816	-0.426527	0.00143701	0.00581299
T265_00079	2.10177	4.34309	8.81909e-06	6.25587e-05
T265_00081	2.23133	4.25161	5.70482e-06	4.28424e-05
T265_00090	2.68476	5.20803	1.60621e-08	2.65015e-07
T265_00097	4.84947	2.82587	1.45234e-12	1.13818e-10
T265_00098	2.06061	4.18153	0.000118882	0.00062989
T265_00100	2.81834	2.44332	4.47935e-06	3.49534e-05
T265_00105	2.94672	6.91358	1.29346e-10	4.88619e-09
T265_00107	1.33372	4.85854	0.00232552	0.00899616
T265_00108	1.28926	7.983	0.00216729	0.00842782
T265_00111	2.4849	4.13228	5.17193e-07	5.41977e-06
T265_00116	2.50898	3.35515	0.000112106	0.000597523
T265_00117	2.32729	5.29739	5.95773e-07	6.15657e-06
T265_00120	4.81719	0.564706	9.26662e-07	8.93337e-06
T265_00121	7.57405	1.01035	5.44527e-06	4.11414e-05
T265_00122	2.53349	2.88052	4.39671e-05	0.000261868
T265_00125	7.33442	1.88467	3.04594e-05	0.000188333
T265_00132	2.92848	4.08749	4.02154e-08	5.80341e-07
T265_00133	1.44411	4.6298	0.00133334	0.00547336
T265_00134	1.51608	5.70163	0.000428211	0.00197013
T265_00135	2.7431	3.42913	6.23793e-07	6.40169e-06
T265_00138	2.50562	3.20746	4.21147e-06	3.29512e-05
T265_00149	4.19146	2.85149	5.64103e-08	7.76423e-07
T265_00150	2.66628	6.80838	4.66256e-09	9.29051e-08
T265_00153	7.82658	1.00373	7.40189e-07	7.32541e-06
T265_00155	2.0103	4.03901	3.23532e-05	0.000198661
T265_00156	1.91673	5.70115	1.53151e-05	0.000102011
T265_00159	2.38526	4.22963	4.58523e-06	3.56607e-05
T265_00160	7.19781	1.1336	7.55368e-05	0.000419111
T265_00163	2.64536	5.24914	3.22463e-08	4.84997e-07
T265_00165	2.14306	6.2032	1.22605e-06	1.13198e-05
T265_00168	2.78731	4.242	4.59353e-08	6.49158e-07
T265_00170	1.92892	5.34507	2.05016e-05	0.000132151
T265_00175	2.12355	3.94614	6.64123e-05	0.000378749
T265_00178	2.78276	2.2243	5.81712e-05	0.000336198
T265_00182	2.18255	4.06757	1.64334e-05	0.000108928
T265_00183	6.68744	0.94281	0.00085757	0.00366932
T265_00185	2.17199	3.74216	4.70477e-05	0.000278696
T265_00186	1.37545	5.33096	0.00178715	0.00709375
T265_00187	2.58644	3.13323	2.06401e-05	0.00013273
T265_00188	1.7879	4.17302	0.000141998	0.000736241
T265_00189	1.70512	2.95339	0.000585831	0.00260247
T265_00192	3.33373	5.3627	9.54082e-12	5.58356e-10
T265_00193	4.70816	2.41237	2.12049e-08	3.35895e-07
T265_00194	1.46864	5.83019	0.000779722	0.00337056
T265_00196	2.71413	5.11332	4.78098e-08	6.71592e-07
T265_00197	1.88567	6.17181	1.75919e-05	0.000115858
T265_00199	4.0526	4.61622	1.61684e-09	3.80493e-08
T265_00202	4.27272	3.50756	1.19203e-10	4.6376e-09
T265_00211	4.01405	2.14605	2.88451e-07	3.24934e-06
T265_00212	2.13649	5.77573	2.22132e-06	1.88123e-05
T265_00213	3.04031	3.55015	2.42192e-08	3.75989e-07
T265_00214	3.93227	4.25921	2.95713e-13	2.9898e-11
T265_00217	2.48305	2.50825	0.000138966	0.00072212
T265_00220	3.05806	2.78655	9.6533e-07	9.24087e-06
T265_00224	1.97271	3.38329	0.000105199	0.00056605
T265_00225	1.47652	5.42167	0.000726091	0.00315622
T265_00230	2.80743	3.50011	1.62938e-07	2.01113e-06
T265_00232	3.51222	4.23599	1.77331e-09	4.11986e-08
T265_00233	2.41069	4.85076	5.55873e-07	5.7844e-06
T265_00236	2.63072	2.54722	1.33399e-05	9.03613e-05
T265_00239	4.6671	2.91543	3.38731e-10	1.05277e-08
T265_00243	3.38959	2.33421	1.17426e-06	1.09031e-05
T265_00244	6.78604	0.460369	0.000517265	0.00232627
T265_00248	4.50051	2.35489	1.51019e-07	1.87674e-06
T265_00251	2.79806	2.09279	2.20899e-05	0.000141222
T265_00252	3.8307	2.61595	1.29022e-07	1.63186e-06
T265_00253	2.55904	6.16802	1.00522e-08	1.78962e-07
T265_00254	2.11988	2.70013	0.000156638	0.00080476
T265_00255	1.53349	6.31854	0.000370016	0.00173009
T265_00256	1.49158	3.4185	0.00178741	0.00709375
T265_00257	2.94863	2.78204	2.44521e-06	2.04129e-05
T265_00261	1.84029	4.72568	6.82287e-05	0.000388027
T265_00265	3.10752	0.579868	0.00108459	0.00454567
T265_00276	3.7017	3.50551	4.28602e-10	1.27638e-08
T265_00280	8.75201	3.00648	2.24222e-10	7.66707e-09
T265_00281	1.81077	5.43061	4.29088e-05	0.00025631
T265_00284	4.21802	9.79243	3.61756e-19	4.55785e-16
T265_00289	2.53111	3.71729	1.36774e-05	9.24944e-05
T265_00293	9.3277	2.03029	3.27885e-13	3.23519e-11
T265_00296	3.54987	4.5049	8.27059e-13	7.20553e-11
T265_00300	4.36441	3.29324	3.03274e-13	3.02886e-11
T265_00303	3.63501	3.79475	5.59705e-11	2.46649e-09
T265_00307	2.49104	4.74859	1.98713e-07	2.34152e-06
T265_00310	3.04037	2.8519	5.38137e-07	5.61768e-06
T265_00311	3.63693	5.80035	1.17301e-12	9.52578e-11
T265_00318	5.06031	2.34962	1.33489e-07	1.67928e-06
T265_00319	6.87833	1.18505	0.000315208	0.0014969
T265_00320	5.29437	5.44691	4.16475e-20	8.52681e-17
T265_00321	3.78956	3.19567	1.99685e-07	2.3496e-06
T265_00331	1.40559	3.69028	0.00241793	0.00929645
T265_00332	3.87405	5.07278	1.45339e-13	1.64172e-11
T265_00335	8.79999	2.50828	1.29769e-10	4.88619e-09
T265_00336	3.10903	3.22671	7.02462e-05	0.000397568
T265_00337	2.35898	3.61817	6.99826e-06	5.12861e-05
T265_00339	1.69881	3.67568	0.000464398	0.0021235
T265_00342	2.38446	3.92921	2.42864e-06	2.03264e-05
T265_00343	2.68492	2.8986	1.43753e-06	1.29086e-05
T265_00345	3.48887	4.90417	3.38423e-11	1.62077e-09
T265_00347	2.93527	2.4398	7.67894e-06	5.55782e-05
T265_00356	2.49468	2.81854	4.83045e-05	0.000283679
T265_00357	4.42963	4.41169	2.67036e-12	1.90164e-10
T265_00362	1.53229	5.64481	0.000643077	0.0028284
T265_00365	1.55375	4.05153	0.00117293	0.00488219
T265_00375	2.53826	8.0802	9.65904e-09	1.73091e-07
T265_00379	3.02335	4.51926	2.06734e-08	3.3113e-07
T265_00381	1.88015	5.07975	2.21788e-05	0.00014168
T265_00382	2.37648	5.11981	2.4803e-07	2.84487e-06
T265_00383	2.60989	5.27473	1.96124e-08	3.17109e-07
T265_00384	2.46291	4.81393	5.12728e-07	5.37642e-06
T265_00385	3.96577	1.47373	0.000376589	0.00175182
T265_00386	6.87833	-0.414719	0.000315208	0.0014969
T265_00387	5.15314	2.74889	5.33968e-08	7.39921e-07
T265_00392	2.50898	2.27987	0.000112106	0.000597523
T265_00393	5.45006	2.47083	3.13479e-09	6.61061e-08
T265_00394	3.14635	3.34621	2.87856e-08	4.38177e-07
T265_00397	1.96558	4.37153	2.27191e-05	0.000144849
T265_00398	2.85261	2.55437	6.51922e-07	6.6322e-06
T265_00400	1.61906	3.99086	0.000481254	0.00219567
T265_00408	4.23261	3.53215	3.60291e-08	5.28782e-07
T265_00411	1.94032	4.47958	4.88706e-05	0.000286798
T265_00417	3.35992	4.54746	1.65052e-09	3.87304e-08
T265_00422	1.83571	7.54119	2.11729e-05	0.00013589
T265_00423	3.15654	4.00849	2.54647e-08	3.93477e-07
T265_00431	1.63341	5.70144	0.000207732	0.00103229
T265_00434	1.32836	6.98743	0.00164236	0.00656581
T265_00435	1.93746	7.39043	8.29758e-06	5.927e-05
T265_00437	1.63565	5.35504	0.000207093	0.00102974
T265_00440	1.28855	7.46546	0.00216648	0.00842669
T265_00447	3.66312	0.660949	0.00136958	0.00558712
T265_00449	1.5443	5.648	0.000397967	0.00184341
T265_00450	3.59969	2.00212	0.000154712	0.000796113
T265_00451	2.48246	5.18233	9.47246e-08	1.23625e-06
T265_00453	2.64643	3.17572	8.25185e-05	0.000452939
T265_00455	3.25675	7.10065	4.62932e-12	3.12031e-10
T265_00457	5.52145	1.65757	1.4198e-09	3.42992e-08
T265_00461	2.27091	4.18581	4.61739e-06	3.58768e-05
T265_00463	2.29465	2.24419	5.38297e-05	0.000313764
T265_00466	2.52392	8.72951	1.04216e-08	1.83544e-07
T265_00467	7.12432	0.848668	7.55368e-05	0.000419111
T265_00478	1.58185	2.45123	0.00167005	0.00667164
T265_00479	3.4054	4.06008	6.05419e-09	1.1517e-07
T265_00484	1.99893	1.967	0.00140429	0.00571734
T265_00485	5.54448	3.31307	1.09629e-09	2.7969e-08
T265_00488	6.96507	-0.0655554	0.000193974	0.000970404
T265_00490	5.37495	2.99899	7.10124e-09	1.31723e-07
T265_00492	2.30936	3.46382	2.17584e-05	0.000139266
T265_00494	3.05108	5.63435	1.74849e-10	6.14561e-09
T265_00496	3.72319	3.43209	9.94476e-09	1.77435e-07
T265_00500	2.17247	4.65761	5.53801e-06	4.17236e-05
T265_00503	3.07877	2.90366	1.97419e-07	2.32867e-06
T265_00504	1.41614	5.49676	0.00122628	0.00507844
T265_00505	1.62499	4.39888	0.000476967	0.00217854
T265_00506	2.00352	4.56924	2.02191e-05	0.000130433
T265_00523	1.58254	6.51859	0.00022933	0.00112832
T265_00525	1.74223	4.8586	0.00021292	0.00105392
T265_00533	8.79999	2.70736	1.29769e-10	4.88619e-09
T265_00535	3.4749	2.62565	3.88799e-08	5.64552e-07
T265_00541	2.42905	3.58069	1.6052e-06	1.42515e-05
T265_00543	3.32945	3.05274	7.06105e-08	9.48752e-07
T265_00551	5.43002	3.51213	2.89981e-14	4.29483e-12
T265_00552	3.46312	1.72172	4.10875e-06	3.22305e-05
T265_00556	6.87833	0.601346	0.000315208	0.0014969
T265_00559	1.81096	5.42369	5.53198e-05	0.000321648
T265_00562	1.48171	6.0822	0.000559189	0.00249631
T265_00563	2.98006	4.50323	3.51551e-08	5.18743e-07
T265_00566	2.17248	7.78007	4.44854e-07	4.75295e-06
T265_00567	2.19139	4.32987	4.96516e-06	3.82883e-05
T265_00568	3.5526	1.64939	5.75184e-05	0.000332778
T265_00575	7.95929	1.40555	3.47842e-07	3.82113e-06
T265_00578	1.90558	3.22805	0.000111794	0.000596246
T265_00579	9.56836	3.75807	1.96936e-14	3.32767e-12
T265_00580	2.32494	4.66726	1.17932e-06	1.09411e-05
T265_00587	2.42408	5.47315	1.4761e-07	1.84557e-06
T265_00594	2.72041	4.10727	3.54808e-07	3.88462e-06
T265_00596	2.91329	2.66141	9.45778e-06	6.66275e-05
T265_00597	1.58022	5.97505	0.000296841	0.00142371
T265_00600	3.49629	1.65996	4.94727e-07	5.22782e-06
T265_00606	2.69554	1.61065	0.000118807	0.000629755
T265_00610	2.87374	6.89578	2.69766e-10	8.9021e-09
T265_00611	4.61954	2.34768	4.35206e-08	6.19308e-07
T265_00612	3.45455	2.70952	7.59611e-07	7.49498e-06
T265_00614	2.36175	6.29071	1.04825e-07	1.35511e-06
T265_00615	1.98626	2.33594	0.000153251	0.000791746
T265_00616	2.37289	4.95266	5.84502e-07	6.04773e-06
T265_00617	2.53762	3.60367	1.12281e-06	1.05016e-05
T265_00630	3.37502	6.32266	1.79976e-12	1.34374e-10
T265_00641	2.71521	5.68597	2.85036e-09	6.18358e-08
T265_00643	7.19781	0.6502	7.55368e-05	0.000419111
T265_00646	1.87016	4.73774	5.54003e-05	0.000322002
T265_00654	4.75306	8.79659	6.60403e-22	3.60558e-18
T265_00657	1.85418	3.53826	0.000254587	0.00123552
T265_00660	1.91347	6.61466	9.70748e-06	6.81229e-05
T265_00661	4.25011	2.44983	1.61499e-09	3.80493e-08
T265_00662	2.72521	2.32103	9.34767e-05	0.000507974
T265_00665	3.00572	3.80573	1.16497e-08	2.01703e-07
T265_00666	4.10386	6.70827	1.60205e-16	6.90524e-14
T265_00671	3.6895	1.66183	0.000111734	0.000596123
T265_00672	1.41343	7.18438	0.000814033	0.00351147
T265_00678	1.76522	6.22113	4.79116e-05	0.000281674
T265_00680	2.44072	4.98159	8.02774e-07	7.85931e-06
T265_00682	4.03246	2.07074	0.000248027	0.00120798
T265_00683	1.68327	2.17524	0.00153499	0.00619099
T265_00684	4.27272	3.93869	1.19203e-10	4.6376e-09
T265_00688	1.93187	3.97991	7.86035e-05	0.000434361
T265_00691	2.68492	4.22503	1.43753e-06	1.29086e-05
T265_00694	2.08825	5.30758	4.42755e-06	3.45657e-05
T265_00697	1.68598	2.84984	0.00123994	0.00512594
T265_00698	6.96507	2.88914	0.000193974	0.000970404
T265_00701	1.9773	3.33235	0.000109637	0.000586497
T265_00709	2.04262	4.83752	1.09226e-05	7.59344e-05
T265_00711	1.74482	4.23414	0.000123141	0.000647072
T265_00715	1.4625	5.12445	0.000937137	0.00397138
T265_00719	2.53625	3.92516	6.48081e-07	6.60542e-06
T265_00721	3.88879	4.38931	1.1748e-12	9.52578e-11
T265_00730	2.61389	4.05257	1.03592e-05	7.24171e-05
T265_00732	1.52761	4.35274	0.00141853	0.00577389
T265_00733	2.37814	4.20489	9.21121e-07	8.90091e-06
T265_00734	1.27661	7.42625	0.0023676	0.00913304
T265_00735	5.28496	3.00872	4.04084e-11	1.86436e-09
T265_00740	3.10752	1.54027	0.00108459	0.00454567
T265_00741	1.90119	3.44181	0.000104544	0.000563264
T265_00742	7.73081	2.50688	1.61305e-06	1.42515e-05
T265_00748	3.46691	4.48	2.62763e-10	8.74756e-09
T265_00750	1.61506	6.09129	0.000177897	0.000901541
T265_00751	4.45001	3.27655	2.52664e-07	2.8839e-06
T265_00752	2.53402	4.02223	3.45247e-07	3.82081e-06
T265_00756	8.15648	1.13295	5.79163e-08	7.92912e-07
T265_00762	1.4153	4.67612	0.00170711	0.0068031
T265_00764	2.01598	3.4723	3.52469e-05	0.000214693
T265_00766	1.39693	5.50707	0.0014869	0.0060059
T265_00769	4.60967	4.43506	2.85056e-15	6.66991e-13
T265_00778	3.53475	6.9528	9.80513e-14	1.20751e-11
T265_00780	2.23866	3.86331	4.70195e-06	3.64301e-05
T265_00782	2.37691	5.0859	3.17976e-07	3.54777e-06
T265_00783	1.72678	2.67098	0.000651011	0.00286099
T265_00784	2.15221	3.88707	1.22946e-05	8.43273e-05
T265_00786	3.0871	3.39014	3.24515e-07	3.61089e-06
T265_00794	1.35089	4.97109	0.00219316	0.00852034
T265_00795	2.74869	4.85279	5.86489e-09	1.12024e-07
T265_00803	4.03615	1.94782	6.95643e-06	5.10054e-05
T265_00806	1.56361	3.61629	0.00161032	0.0064472
T265_00810	1.33223	5.84397	0.00191765	0.00754845
T265_00811	2.122	2.98541	8.44412e-05	0.000462718
T265_00812	3.51996	4.91259	5.51611e-12	3.5972e-10
T265_00815	3.84632	6.79758	8.39041e-16	2.42502e-13
T265_00820	2.63238	4.75345	6.95422e-07	7.00511e-06
T265_00821	4.41007	2.90872	2.28784e-11	1.17838e-09
T265_00828	1.4592	6.2545	0.000732193	0.00317768
T265_00833	3.5763	3.30944	1.87124e-09	4.31731e-08
T265_00834	2.41357	4.71637	4.26635e-07	4.5778e-06
T265_00835	1.40275	4.50451	0.00180487	0.00715094
T265_00836	2.5609	4.47288	6.21753e-07	6.38476e-06
T265_00837	3.08185	4.72259	1.1081e-08	1.93492e-07
T265_00838	3.11008	3.4301	7.62681e-08	1.01726e-06
T265_00841	4.23279	11.556	1.57757e-19	2.23819e-16
T265_00842	3.89116	10.8454	4.38028e-17	2.65721e-14
T265_00844	1.61832	3.94484	0.000439076	0.00201559
T265_00848	7.26773	2.49228	4.77659e-05	0.000280918
T265_00854	2.7591	5.63698	2.84064e-09	6.17067e-08
T265_00866	1.48629	4.872	0.00157463	0.00634151
T265_00867	3.57638	-0.452525	0.00213372	0.00832099
T265_00870	3.63217	3.49976	2.86306e-08	4.3663e-07
T265_00873	3.11239	5.90217	2.93255e-10	9.4738e-09
T265_00880	2.84649	4.02078	3.10309e-07	3.47406e-06
T265_00887	2.48797	8.11335	1.23574e-08	2.11939e-07
T265_00888	1.99271	5.77557	6.25463e-06	4.64591e-05
T265_00893	1.6699	2.65431	0.00163503	0.00653814
T265_00903	2.45606	2.98521	1.76869e-05	0.000116296
T265_00908	7.95929	1.51522	3.47842e-07	3.82113e-06
T265_00910	4.52463	0.694107	7.53307e-06	5.45947e-05
T265_00915	3.86318	3.43956	2.19571e-09	5.00886e-08
T265_00918	1.69454	3.252	0.00181063	0.00717028
T265_00927	1.63321	4.48391	0.000477562	0.00218065
T265_00934	2.03511	3.40326	0.000109675	0.000586497
T265_00940	5.745	4.27327	7.03744e-18	5.38218e-15
T265_00944	3.23857	2.78706	1.35849e-06	1.22932e-05
T265_00945	2.98422	4.65272	1.73505e-09	4.0482e-08
T265_00947	3.13015	5.02197	4.59074e-10	1.36217e-08
T265_00948	2.74224	4.56	2.24604e-08	3.53389e-07
T265_00949	1.76326	3.53873	0.000530419	0.0023789
T265_00950	2.19678	4.16891	4.67882e-06	3.6268e-05
T265_00952	4.15725	1.07932	0.000109596	0.000586497
T265_00953	2.89448	0.767644	0.00119746	0.00497091
T265_00955	3.81028	3.4113	1.60369e-07	1.9824e-06
T265_00957	7.26773	2.50951	4.77659e-05	0.000280918
T265_00960	3.23532	5.48708	1.83751e-11	9.80342e-10
T265_00963	1.51557	4.39713	0.000674912	0.00295335
T265_00965	2.77486	3.68738	6.53162e-06	4.81681e-05
T265_00972	5.42545	2.77279	4.10498e-09	8.40443e-08
T265_00973	3.24044	3.90805	6.09759e-09	1.15861e-07
T265_00976	2.99165	4.7634	1.39087e-08	2.35123e-07
T265_00980	3.06277	4.3921	1.12593e-08	1.96187e-07
T265_00985	3.21785	3.06374	1.67258e-06	1.46342e-05
T265_00986	3.15584	6.28037	1.31239e-11	7.43795e-10
T265_00991	2.72248	2.92792	5.4672e-06	4.1228e-05
T265_00993	1.65637	6.46355	0.000107366	0.000576196
T265_00994	3.13236	2.87802	1.9748e-07	2.32867e-06
T265_00997	1.99063	4.04581	7.84703e-05	0.000433771
T265_00999	9.42271	2.90057	1.15749e-13	1.35418e-11
T265_01000	6.78604	-0.24595	0.000517265	0.00232627
T265_01001	2.01207	3.5214	0.000111481	0.000595158
T265_01003	1.94425	5.04286	2.06245e-05	0.00013273
T265_01004	7.12432	-0.150671	7.55368e-05	0.000419111
T265_01005	2.87552	5.40337	2.22061e-09	5.05159e-08
T265_01007	4.03615	2.55411	6.95643e-06	5.10054e-05
T265_01011	2.77387	2.82301	2.74112e-05	0.000171493
T265_01012	8.8234	3.00684	9.91633e-11	3.99065e-09
T265_01014	3.43672	1.65518	5.25939e-06	4.00116e-05
T265_01018	6.28019	4.41441	2.58245e-12	1.85634e-10
T265_01019	1.90474	3.80647	9.79947e-05	0.000530421
T265_01025	3.55671	2.83322	2.63265e-07	2.98617e-06
T265_01028	1.58761	7.20723	0.000199222	0.00099423
T265_01031	6.96507	-0.333307	0.000193974	0.000970404
T265_01038	1.84799	2.48489	0.00161442	0.00646202
T265_01046	3.78432	3.01555	2.12165e-06	1.80616e-05
T265_01079	3.96611	2.30793	3.62736e-08	5.31418e-07
T265_01080	4.92206	3.55926	6.19949e-16	1.99101e-13
T265_01081	1.86017	4.44659	0.000211463	0.00104797
T265_01082	1.37358	6.75629	0.0012365	0.00511691
T265_01086	1.83851	3.04904	0.00063782	0.00280905
T265_01090	1.45328	5.569	0.000827062	0.00356579
T265_01092	2.33767	6.28748	1.11919e-07	1.44e-06
T265_01093	1.8496	5.21504	2.64006e-05	0.000165931
T265_01096	8.54232	2.80139	1.6816e-09	3.9347e-08
T265_01099	2.08317	5.15658	3.85772e-06	3.0495e-05
T265_01101	1.76074	5.24397	0.000114627	0.000610324
T265_01105	5.32261	1.88162	9.38231e-09	1.68591e-07
T265_01106	2.48034	3.90717	1.22123e-06	1.12881e-05
T265_01116	3.94109	2.85883	9.8371e-10	2.54135e-08
T265_01124	6.46738	-0.115058	0.00243493	0.00929645
T265_01126	5.15314	1.71049	5.33968e-08	7.39921e-07
T265_01131	4.55995	7.07346	4.75027e-19	5.55747e-16
T265_01132	5.83342	3.00729	3.88217e-10	1.1797e-08
T265_01134	3.38746	4.18983	2.45598e-10	8.26006e-09
T265_01136	1.7675	6.31912	5.55899e-05	0.000322977
T265_01139	6.5816	0.00299358	0.00143701	0.00581299
T265_01144	3.82237	0.627303	0.000575412	0.0025573
T265_01146	2.18612	3.23501	0.00010106	0.000546291
T265_01147	5.31349	3.90705	2.79788e-11	1.38449e-09
T265_01149	1.59551	3.58332	0.000706879	0.00308417
T265_01150	2.80502	5.76519	1.75447e-09	4.08188e-08
T265_01157	3.20003	6.18291	8.56071e-12	5.11737e-10
T265_01158	1.60774	5.10264	0.000320518	0.00151903
T265_01160	6.68744	-0.0159154	0.00085757	0.00366932
T265_01166	1.58485	4.71082	0.000549108	0.00245532
T265_01168	3.26451	3.4494	5.33791e-08	7.39921e-07
T265_01170	3.15723	3.6902	1.03408e-06	9.75087e-06
T265_01172	1.92767	3.67858	0.000123968	0.000651003
T265_01173	2.05387	3.76243	4.00178e-05	0.000240709
T265_01175	2.00312	2.56168	0.000213497	0.00105645
T265_01176	2.14564	5.11551	3.58441e-06	2.87086e-05
T265_01188	2.80727	3.71061	1.42604e-07	1.78982e-06
T265_01200	2.07148	7.42331	1.84898e-06	1.59492e-05
T265_01203	4.05881	4.43293	1.93652e-12	1.42875e-10
T265_01204	3.06055	2.60859	2.26756e-06	1.9194e-05
T265_01206	1.87689	4.54308	7.15524e-05	0.000404263
T265_01208	1.62486	3.60118	0.000966373	0.00408365
T265_01209	1.8348	4.51271	4.44702e-05	0.000264672
T265_01210	1.34244	5.36606	0.00178316	0.00708034
T265_01215	1.94961	2.86468	0.000351831	0.00165261
T265_01216	3.0945	4.42713	1.19356e-09	2.96202e-08
T265_01217	2.83704	4.73401	3.23747e-08	4.86482e-07
T265_01224	1.79151	3.02654	0.000404237	0.0018693
T265_01225	2.92239	3.48171	5.79471e-08	7.92912e-07
T265_01242	1.98108	6.477	5.49075e-06	4.13866e-05
T265_01243	1.73977	2.98834	0.000669709	0.00293215
T265_01244	2.91281	4.33521	4.56522e-09	9.14105e-08
T265_01246	1.6458	4.49259	0.000342524	0.00161166
T265_01248	1.4916	4.93171	0.00069133	0.00301955
T265_01251	2.01822	5.55083	8.29671e-06	5.927e-05
T265_01254	3.49696	4.3241	1.16744e-10	4.5855e-09
T265_01259	1.3059	6.55495	0.0020501	0.008037
T265_01262	1.69851	3.33975	0.00136416	0.00558441
T265_01269	1.30494	5.29688	0.00248758	0.00948862
T265_01271	1.96896	3.39883	6.54535e-05	0.000373932
T265_01272	3.45506	4.5523	1.20376e-10	4.67213e-09
T265_01273	1.83871	8.94319	1.45769e-05	9.78504e-05
T265_01274	2.32152	3.05218	1.41968e-05	9.56122e-05
T265_01286	2.95497	6.7795	2.00358e-10	6.94061e-09
T265_01288	2.54296	0.500348	0.00214237	0.00834082
T265_01290	3.06189	5.23023	7.4616e-10	2.03012e-08
T265_01293	2.12444	5.07799	3.68156e-06	2.9272e-05
T265_01298	5.87035	3.58865	3.11306e-10	9.87283e-09
T265_01300	3.89697	3.8569	3.62024e-11	1.69902e-09
T265_01301	5.45006	1.81864	3.13479e-09	6.61061e-08
T265_01303	4.72509	5.01838	5.43931e-16	1.78181e-13
T265_01307	3.61471	4.09731	1.42119e-07	1.7851e-06
T265_01309	2.75274	6.44952	1.17036e-09	2.91326e-08
T265_01327	2.12242	7.2624	9.95846e-07	9.46111e-06
T265_01329	1.6002	5.31866	0.000252008	0.00122482
T265_01334	3.16573	3.1311	4.51202e-08	6.38741e-07
T265_01335	3.04037	3.36634	5.38137e-07	5.61768e-06
T265_01336	2.88078	5.71282	1.01722e-09	2.61966e-08
T265_01337	7.68042	1.8114	2.40377e-06	2.01594e-05
T265_01339	1.7772	4.90264	6.34435e-05	0.000363845
T265_01343	2.61297	3.84136	1.51475e-06	1.35279e-05
T265_01345	3.92839	3.75558	1.1528e-09	2.8827e-08
T265_01347	1.5018	5.47763	0.000663049	0.00290529
T265_01349	1.91821	3.71131	0.000135437	0.000706246
T265_01354	3.04026	5.08996	4.71432e-10	1.39128e-08
T265_01356	4.61444	0.382836	5.24925e-06	4.00116e-05
T265_01358	3.96577	0.640464	0.000376589	0.00175182
T265_01364	1.95344	6.04415	7.85732e-06	5.66689e-05
T265_01366	1.86708	4.54659	7.32541e-05	0.000413125
T265_01368	2.60944	4.65474	2.61573e-07	2.97315e-06
T265_01369	3.35534	4.08445	2.74263e-09	6.00554e-08
T265_01370	2.39932	3.82645	4.77692e-07	5.06914e-06
T265_01371	5.75037	3.93717	6.46005e-18	5.29046e-15
T265_01372	3.23696	2.63346	2.42341e-05	0.000153433
T265_01377	6.96507	1.50427	0.000193974	0.000970404
T265_01379	1.35852	5.75101	0.00153102	0.00617651
T265_01385	2.11683	5.233	9.56332e-06	6.72553e-05
T265_01387	2.697	4.60592	6.70235e-08	9.04265e-07
T265_01390	1.39494	4.45101	0.00262984	0.00998706
T265_01392	2.69329	3.66158	4.84009e-07	5.12118e-06
T265_01393	2.53059	6.82384	1.23374e-08	2.11939e-07
T265_01396	3.8088	4.04401	4.25092e-09	8.61705e-08
T265_01405	1.57987	3.99627	0.00125201	0.00516801
T265_01406	3.50113	3.72139	1.03931e-07	1.34568e-06
T265_01410	4.66357	4.0536	2.19306e-14	3.59202e-12
T265_01411	2.26031	2.9522	3.00309e-05	0.000186883
T265_01418	7.62821	1.45355	3.60565e-06	2.87242e-05
T265_01423	5.16929	5.18843	1.87729e-17	1.18262e-14
T265_01429	4.69899	2.31256	2.58666e-06	2.14734e-05
T265_01430	1.84083	5.42471	4.19143e-05	0.000251194
T265_01432	1.89733	2.82308	0.000442375	0.00202903
T265_01440	2.16785	4.86347	2.89879e-06	2.37753e-05
T265_01447	3.04951	5.29596	1.17253e-10	4.59446e-09
T265_01448	2.41733	3.10264	1.94525e-05	0.000126233
T265_01454	3.26725	2.60975	1.86809e-05	0.00012166
T265_01458	2.22057	6.87336	5.2695e-07	5.51144e-06
T265_01463	7.33442	0.883594	3.04594e-05	0.000188333
T265_01464	2.6317	4.98137	8.82744e-08	1.15946e-06
T265_01483	2.2722	6.13939	5.8335e-07	6.03962e-06
T265_01484	1.84985	8.70828	1.47179e-05	9.85545e-05
T265_01492	1.45093	5.707	0.000958566	0.00405484
T265_01493	4.23782	4.5086	5.81164e-12	3.74738e-10
T265_01495	1.46901	4.34508	0.00130423	0.00535658
T265_01499	2.89142	2.61774	2.89338e-05	0.000180467
T265_01501	1.47127	4.28934	0.00101107	0.00426155
T265_01502	1.90152	3.93245	6.55808e-05	0.000374529
T265_01505	2.35654	6.7119	1.07807e-07	1.38928e-06
T265_01510	3.23231	1.93964	0.000506526	0.00229626
T265_01512	4.37694	4.046	3.55138e-11	1.681e-09
T265_01513	3.03176	6.01557	2.59543e-10	8.65796e-09
T265_01515	3.35447	2.94403	8.67405e-06	6.16633e-05
T265_01516	4.73948	3.37975	1.82875e-06	1.58147e-05
T265_01519	2.60735	2.91206	6.43792e-06	4.76487e-05
T265_01520	1.98579	4.50655	1.67306e-05	0.000110764
T265_01526	1.84464	5.82258	2.88041e-05	0.000179727
T265_01528	6.5816	-0.139312	0.00143701	0.00581299
T265_01530	1.78598	6.12115	5.23682e-05	0.000305789
T265_01536	7.04689	1.20636	0.000120499	0.000635229
T265_01539	1.52793	5.70648	0.000426565	0.00196311
T265_01548	7.51777	2.15806	8.28134e-06	5.92315e-05
T265_01552	3.78888	4.94174	1.37011e-12	1.07889e-10
T265_01554	3.47921	9.35709	2.02517e-14	3.35053e-12
T265_01555	1.62044	5.26145	0.000302067	0.00144539
T265_01557	2.25195	2.37895	0.000201115	0.00100215
T265_01558	2.43862	3.39341	4.67156e-06	3.62289e-05
T265_01562	1.7781	6.97888	3.33604e-05	0.000204648
T265_01567	2.13161	7.55154	7.78682e-07	7.67391e-06
T265_01569	2.64171	4.44108	7.79923e-08	1.03857e-06
T265_01570	7.12432	-0.11376	7.55368e-05	0.000419111
T265_01574	1.90941	5.50961	2.24572e-05	0.000143291
T265_01577	4.0962	1.80908	0.000164371	0.00084027
T265_01583	2.18687	4.25781	1.83116e-05	0.000119748
T265_01590	3.00416	3.1752	2.24827e-07	2.6072e-06
T265_01591	1.4968	5.35754	0.00054882	0.00245532
T265_01592	1.81724	3.41633	0.000274843	0.00132714
T265_01597	1.59309	4.24285	0.000575376	0.0025573
T265_01605	2.86124	7.04281	1.72601e-10	6.1059e-09
T265_01606	2.74871	3.02189	1.73656e-06	1.51374e-05
T265_01608	2.29004	4.01093	5.87747e-06	4.39175e-05
T265_01610	9.20831	2.59925	1.52179e-12	1.17572e-10
T265_01615	2.5205	4.82586	6.10279e-08	8.30212e-07
T265_01616	1.98974	2.55291	0.000754736	0.00326773
T265_01633	2.19107	2.63702	0.000414119	0.00191013
T265_01634	3.50391	1.1612	8.1742e-05	0.000449129
T265_01637	2.63313	3.74383	1.21286e-06	1.12234e-05
T265_01638	1.34525	6.70306	0.0015107	0.00610055
T265_01639	7.95929	1.60684	3.47842e-07	3.82113e-06
T265_01645	2.74871	3.54209	1.73656e-06	1.51374e-05
T265_01650	2.68367	3.87229	1.77242e-07	2.14882e-06
T265_01652	3.19478	6.85717	4.29391e-11	1.96452e-09
T265_01655	3.3332	2.23512	7.62932e-05	0.000422307
T265_01671	6.87833	1.26111	0.000315208	0.0014969
T265_01675	1.87198	6.09076	2.16369e-05	0.000138651
T265_01680	3.56224	2.80214	1.67048e-08	2.73882e-07
T265_01693	4.59867	3.27537	2.78101e-11	1.38031e-09
T265_01699	2.16872	2.49721	0.000206725	0.00102823
T265_01708	1.78674	2.84545	0.000759296	0.00328487
T265_01720	1.93898	2.04486	0.00212538	0.00830629
T265_01724	5.11501	3.79999	1.62508e-12	1.238e-10
T265_01727	2.37567	4.63063	1.14605e-06	1.06837e-05
T265_01736	2.67262	3.6267	7.8154e-07	7.69282e-06
T265_01741	6.96507	-0.52977	0.000193974	0.000970404
T265_01742	5.18281	4.05658	3.96275e-08	5.72362e-07
T265_01746	4.11711	4.53784	7.336e-12	4.48345e-10
T265_01747	2.74549	2.55802	1.72465e-05	0.000113811
T265_01749	3.81428	4.35686	1.99497e-11	1.05746e-09
T265_01752	1.52939	5.03246	0.000547897	0.00245192
T265_01754	1.7486	4.99119	8.93539e-05	0.000487842
T265_01757	1.63989	2.73982	0.00183491	0.00726075
T265_01758	2.22224	3.79775	1.39507e-05	9.41098e-05
T265_01759	7.87219	1.19933	7.40189e-07	7.32541e-06
T265_01760	1.7808	5.75248	6.26821e-05	0.00035973
T265_01766	2.51304	4.08112	7.35678e-07	7.32541e-06
T265_01767	2.53446	1.42038	9.05611e-05	0.000493637
T265_01771	2.09994	3.67319	3.13714e-05	0.000193753
T265_01773	2.23583	4.96288	4.05553e-06	3.1874e-05
T265_01774	2.29946	3.59938	3.38065e-06	2.72781e-05
T265_01775	2.33657	4.72135	1.05073e-06	9.89072e-06
T265_01776	2.46883	2.06743	0.000519431	0.00233153
T265_01778	4.15613	2.30174	4.96895e-09	9.74688e-08
T265_01779	8.04143	3.51351	1.67165e-07	2.04634e-06
T265_01787	2.17802	2.93899	0.00013211	0.000690217
T265_01788	1.72295	4.04182	0.000274405	0.00132542
T265_01795	8.26304	2.36833	2.09586e-08	3.33283e-07
T265_01801	2.05179	4.18111	3.08954e-05	0.000190957
T265_01802	7.04689	0.559197	0.000120499	0.000635229
T265_01803	3.04711	4.4448	7.51756e-09	1.3866e-07
T265_01805	1.79309	3.47615	0.000294844	0.00141454
T265_01806	2.02149	3.30652	0.000169365	0.000863107
T265_01809	1.39088	4.57897	0.00219124	0.00851692
T265_01815	1.93482	4.05927	7.37819e-05	0.000414713
T265_01822	1.61141	4.18109	0.000489588	0.00223059
T265_01843	2.28805	4.66969	7.46793e-07	7.3863e-06
T265_01845	3.57638	-0.172776	0.00213372	0.00832099
T265_01846	3.48536	4.11356	3.51269e-10	1.08761e-08
T265_01847	1.78191	6.47067	4.22051e-05	0.000252845
T265_01850	2.32489	4.48977	3.22523e-05	0.000198371
T265_01851	4.12765	4.8504	4.79785e-14	6.54866e-12
T265_01852	6.78604	1.10815	0.000517265	0.00232627
T265_01853	1.78254	10.251	2.51473e-05	0.000158785
T265_01854	4.98142	3.39846	1.16267e-09	2.89854e-08
T265_01856	7.87219	3.56873	7.40189e-07	7.32541e-06
T265_01857	2.96785	3.11331	1.4617e-05	9.79592e-05
T265_01861	-6.74618	-0.302632	0.00085757	0.00366932
T265_01862	3.69286	4.14462	4.74671e-11	2.13004e-09
T265_01864	7.77949	0.799558	1.08934e-06	1.02072e-05
T265_01869	3.18013	6.58131	4.58445e-11	2.06856e-09
T265_01876	3.8411	8.12276	2.43976e-16	9.29323e-14
T265_01877	3.93026	5.53468	2.6141e-13	2.74464e-11
T265_01878	2.63749	2.86889	8.18373e-07	7.99292e-06
T265_01885	1.57781	5.37098	0.000330643	0.00156385
T265_01886	2.53666	6.70348	1.30201e-08	2.21911e-07
T265_01888	2.10708	5.39125	4.54536e-06	3.53843e-05
T265_01889	1.78461	4.23555	0.000135525	0.000706482
T265_01890	1.55088	4.54991	0.000565294	0.00252219
T265_01891	4.23261	3.89762	3.60291e-08	5.28782e-07
T265_01892	3.73988	4.87761	8.66694e-13	7.47136e-11
T265_01894	1.71466	2.732	0.00080299	0.00346474
T265_01900	4.73948	1.94059	1.82875e-06	1.58147e-05
T265_01901	2.51755	4.25557	2.11788e-07	2.47954e-06
T265_01904	3.73013	4.32337	2.72474e-10	8.9579e-09
T265_01910	2.46883	2.16574	0.000519431	0.00233153
T265_01912	2.40717	4.35457	6.49603e-06	4.79704e-05
T265_01913	7.19781	-0.112434	7.55368e-05	0.000419111
T265_01917	1.36326	6.84926	0.00129534	0.0053254
T265_01921	3.07836	4.95872	2.9172e-10	9.44284e-09
T265_01923	2.02071	3.30077	4.03184e-05	0.000242339
T265_01929	4.13537	1.05709	3.889e-06	3.0683e-05
T265_01934	2.94593	4.1817	1.74514e-08	2.85266e-07
T265_01937	1.43909	6.56461	0.000760322	0.00328844
T265_01942	1.55565	4.36139	0.000624448	0.00275981
T265_01945	1.58343	4.19032	0.00051357	0.00232241
T265_01947	5.94149	3.86561	1.31152e-10	4.91317e-09
T265_01948	7.73081	1.23973	1.61305e-06	1.42515e-05
T265_01951	2.20314	4.33124	6.11938e-06	4.55588e-05
T265_01952	6.78604	-0.155648	0.000517265	0.00232627
T265_01953	7.12432	1.48276	7.55368e-05	0.000419111
T265_01955	2.04634	6.90411	2.11764e-06	1.80368e-05
T265_01960	1.99365	4.41151	1.09473e-05	7.6074e-05
T265_01962	3.79488	3.9519	5.02754e-09	9.83824e-08
T265_01963	1.89145	6.36248	1.73106e-05	0.000114189
T265_01969	1.85457	3.85043	0.000142798	0.00073992
T265_01970	8.26304	1.59105	2.09586e-08	3.33283e-07
T265_01972	3.29691	1.42223	1.44331e-05	9.69645e-05
T265_01973	5.6331	2.58224	3.95117e-09	8.13018e-08
T265_01977	1.74511	4.01131	0.000122813	0.000645759
T265_01985	2.80949	1.92803	9.46782e-06	6.66409e-05
T265_01986	2.17446	6.00444	9.50615e-07	9.14813e-06
T265_01992	4.59651	3.28106	5.55554e-08	7.653e-07
T265_01994	1.96516	6.23786	6.47174e-06	4.78762e-05
T265_01995	3.49777	3.63073	4.3358e-09	8.74583e-08
T265_01997	1.97473	5.62661	8.6163e-06	6.13593e-05
T265_01999	3.28672	5.82472	2.98222e-11	1.46245e-09
T265_02001	3.6453	0.818446	0.000154712	0.000796113
T265_02002	2.12816	5.22049	2.66634e-06	2.20788e-05
T265_02005	3.22294	5.93397	8.624e-12	5.13645e-10
T265_02008	4.46056	4.88075	8.19831e-14	1.04949e-11
T265_02011	1.58144	3.71775	0.000751341	0.00325561
T265_02014	1.68711	4.43918	0.000305076	0.00145893
T265_02016	1.54289	4.61461	0.000727823	0.0031604
T265_02021	3.66312	1.45928	0.00136958	0.00558712
T265_02025	3.54531	3.45099	6.50562e-09	1.22618e-07
T265_02029	6.39869	2.87391	6.27717e-13	5.68032e-11
T265_02030	9.55444	2.77552	2.38309e-14	3.76228e-12
T265_02032	3.20963	5.40801	1.43762e-10	5.33939e-09
T265_02042	3.59022	3.78037	1.20031e-08	2.06946e-07
T265_02043	1.7154	3.96719	0.000430434	0.00197925
T265_02045	3.09501	3.82218	6.5979e-09	1.24215e-07
T265_02049	2.31536	3.25153	0.000273264	0.00132029
T265_02061	1.55262	3.47456	0.00110619	0.00462966
T265_02073	6.78604	0.64547	0.000517265	0.00232627
T265_02078	2.99753	5.00834	2.83932e-08	4.33817e-07
T265_02082	1.91606	4.25454	6.07763e-05	0.000349528
T265_02085	3.63924	4.90625	2.98512e-13	2.99959e-11
T265_02087	3.67136	3.39552	5.56895e-10	1.60305e-08
T265_02091	3.34082	3.03492	1.26901e-09	3.12559e-08
T265_02093	3.54143	5.05423	9.4703e-12	5.57964e-10
T265_02097	1.74977	3.13824	0.00146	0.00590306
T265_02099	3.79642	3.98318	1.13901e-09	2.87014e-08
T265_02103	5.02799	3.62765	1.82531e-07	2.18864e-06
T265_02105	2.40934	3.063	2.76638e-05	0.000172941
T265_02110	3.57632	2.16317	1.38101e-05	9.32384e-05
T265_02113	7.26773	1.26052	4.77659e-05	0.000280918
T265_02122	2.5284	4.30458	7.08875e-07	7.13186e-06
T265_02123	4.21581	2.17925	7.35111e-05	0.000413617
T265_02125	3.81172	3.21002	1.63986e-06	1.44327e-05
T265_02127	2.33563	4.58078	1.70623e-06	1.49127e-05
T265_02129	5.00753	4.87544	1.93121e-16	7.90782e-14
T265_02137	5.47375	3.50407	4.0543e-12	2.76689e-10
T265_02140	2.21232	2.39198	9.76878e-05	0.00052911
T265_02141	3.00386	5.01154	1.01473e-09	2.61736e-08
T265_02144	2.03257	2.72806	0.000329003	0.00155699
T265_02154	2.10554	2.044	0.00085276	0.00366886
T265_02155	2.21655	2.15082	0.000339042	0.00159712
T265_02156	7.68042	1.93591	2.40377e-06	2.01594e-05
T265_02159	8.79999	2.76158	1.29769e-10	4.88619e-09
T265_02164	1.38931	5.87872	0.00120838	0.00501059
T265_02166	3.77405	1.93016	5.88889e-05	0.000340106
T265_02173	2.47882	4.71178	1.8053e-07	2.179e-06
T265_02175	1.39059	4.63119	0.00183525	0.00726075
T265_02176	4.39767	1.45912	3.28061e-07	3.64539e-06
T265_02179	2.03579	5.48897	3.41295e-06	2.74561e-05
T265_02180	2.39045	6.616	4.32307e-08	6.16791e-07
T265_02184	3.06842	2.55936	1.86467e-05	0.000121534
T265_02187	3.35955	4.36902	4.78791e-09	9.5056e-08
T265_02191	2.1392	5.26302	2.5702e-06	2.13909e-05
T265_02193	2.4274	4.32526	3.38935e-06	2.72931e-05
T265_02194	3.04353	4.54791	3.26639e-10	1.02688e-08
T265_02196	3.22587	5.51885	6.41379e-12	3.97922e-10
T265_02198	1.87684	4.50061	4.03831e-05	0.000242639
T265_02199	1.89139	1.85869	0.00186088	0.00734798
T265_02200	2.30524	4.4766	9.46253e-07	9.11151e-06
T265_02202	1.61141	4.15867	0.000542951	0.00243177
T265_02203	1.95005	3.39557	0.000121677	0.000639999
T265_02204	3.04048	2.30194	2.37703e-05	0.00015108
T265_02209	3.1554	4.8891	1.47287e-10	5.43338e-09
T265_02215	6.68744	-0.0592361	0.00085757	0.00366932
T265_02224	1.58316	7.45224	0.000200624	0.00100062
T265_02227	2.30857	5.07737	6.44255e-07	6.58692e-06
T265_02229	2.57272	4.19878	1.92024e-05	0.000124759
T265_02233	2.79397	6.50026	1.4835e-09	3.55467e-08
T265_02243	2.76714	2.3737	1.41028e-05	9.50187e-05
T265_02244	1.57053	4.5662	0.000562318	0.00250959
T265_02245	2.36044	5.49174	2.8388e-07	3.20225e-06
T265_02249	1.60239	3.4453	0.000984438	0.00415463
T265_02250	3.56731	3.3965	8.71692e-10	2.30653e-08
T265_02251	2.11948	1.82642	0.000974164	0.00411339
T265_02254	2.31977	4.38046	1.19465e-06	1.10737e-05
T265_02255	2.25468	4.33406	1.31895e-06	1.19486e-05
T265_02257	1.85275	2.50012	0.00105529	0.00443649
T265_02258	2.32738	4.47221	1.2987e-06	1.18058e-05
T265_02263	2.12574	4.5157	4.85934e-06	3.75607e-05
T265_02264	4.7916	3.96423	1.96331e-13	2.15819e-11
T265_02269	2.59164	0.805952	0.00159155	0.00638764
T265_02282	3.2557	4.70758	6.25232e-10	1.76563e-08
T265_02287	2.31874	2.37292	0.00083827	0.00360937
T265_02288	2.40693	4.34946	1.89305e-06	1.62591e-05
T265_02291	4.11536	4.49837	9.36102e-13	7.94426e-11
T265_02293	3.7324	1.44184	8.09767e-05	0.000445971
T265_02298	1.97576	5.79632	7.42293e-06	5.41077e-05
T265_02314	2.69105	2.45489	0.000300744	0.0014399
T265_02319	4.38051	3.50328	3.8787e-10	1.1797e-08
T265_02321	1.99589	5.40878	1.23278e-05	8.44838e-05
T265_02329	2.97091	0.0880501	0.00236482	0.00912448
T265_02335	2.54413	6.59646	1.25849e-08	2.15615e-07
T265_02338	1.62198	4.82427	0.000319969	0.0015173
T265_02339	2.64954	3.3756	1.11365e-05	7.71596e-05
T265_02340	2.06317	3.76837	4.22921e-05	0.000253181
T265_02342	1.47748	5.60146	0.000785043	0.00339177
T265_02343	1.93726	9.03778	5.43191e-06	4.11414e-05
T265_02348	1.75028	3.83386	0.000352934	0.00165731
T265_02349	1.57721	6.72605	0.000223136	0.00110016
T265_02351	1.74822	2.84919	0.00120418	0.00499577
T265_02352	2.44158	5.64571	2.70168e-07	3.05811e-06
T265_02354	3.33158	4.08417	3.37387e-10	1.05277e-08
T265_02356	2.12639	2.37547	9.35065e-05	0.000507974
T265_02360	2.64919	4.89034	8.29628e-08	1.0985e-06
T265_02361	3.35447	2.26629	8.67405e-06	6.16633e-05
T265_02362	4.68651	2.07768	2.68885e-08	4.12752e-07
T265_02363	3.32598	2.11899	1.11765e-05	7.73054e-05
T265_02367	7.39816	1.20487	1.95811e-05	0.000126616
T265_02368	3.47412	4.03431	7.35169e-10	2.00689e-08
T265_02369	1.71957	7.39373	5.00773e-05	0.000293354
T265_02394	4.03246	0.954635	0.000248027	0.00120798
T265_02395	3.51333	4.07108	8.4484e-10	2.2467e-08
T265_02405	2.028	2.9412	0.00114297	0.00476838
T265_02407	2.63041	4.27255	2.2492e-07	2.6072e-06
T265_02419	3.25549	2.87972	0.000137915	0.000717569
T265_02425	1.64911	5.55804	0.000237469	0.00116592
T265_02427	2.22489	5.5695	9.61189e-07	9.21739e-06
T265_02429	1.58269	4.55663	0.000532371	0.002387
T265_02430	1.33986	5.26888	0.00220986	0.00857304
T265_02435	2.92724	7.89096	6.791e-11	2.89616e-09
T265_02436	3.54831	5.75513	1.15349e-12	9.44647e-11
T265_02438	2.2257	4.08396	4.0344e-06	3.17232e-05
T265_02440	1.92478	2.82112	0.00123927	0.00512544
T265_02443	1.89862	4.28878	7.32723e-05	0.000413125
T265_02445	6.46738	1.73177	0.00243493	0.00929645
T265_02448	3.73264	5.48924	2.46822e-13	2.60819e-11
T265_02450	1.41954	4.85222	0.00124394	0.00513987
T265_02451	6.5816	1.18521	0.00143701	0.00581299
T265_02452	3.13908	3.76913	1.90712e-08	3.09274e-07
T265_02454	2.27497	4.96522	1.28058e-06	1.16847e-05
T265_02459	2.29185	5.69394	3.72499e-07	4.06744e-06
T265_02462	7.95929	1.55975	3.47842e-07	3.82113e-06
T265_02463	8.26304	2.59681	2.09586e-08	3.33283e-07
T265_02464	2.6317	5.01916	8.82744e-08	1.15946e-06
T265_02465	3.7371	4.16026	1.1546e-10	4.54598e-09
T265_02467	5.95874	3.23151	1.06143e-10	4.22996e-09
T265_02474	4.03813	2.40001	1.60831e-08	2.65015e-07
T265_02478	5.1008	3.01229	2.76222e-10	9.04847e-09
T265_02485	3.34716	1.31876	0.000240916	0.00117966
T265_02486	3.50722	3.75416	1.03065e-08	1.82301e-07
T265_02493	1.83024	3.90022	0.000276956	0.00133537
T265_02499	1.55485	5.76599	0.0003501	0.00164495
T265_02504	4.52529	3.19945	1.56363e-09	3.71707e-08
T265_02505	1.45808	4.62253	0.00101618	0.00428086
T265_02512	3.17335	1.36192	0.000252157	0.00122482
T265_02520	1.42725	3.79117	0.00212182	0.00829631
T265_02521	2.55538	3.08795	3.68665e-06	2.9284e-05
T265_02533	3.59969	0.16296	0.000154712	0.000796113
T265_02536	2.06379	3.5059	0.00014305	0.000740525
T265_02553	3.72556	3.5426	3.8974e-07	4.23313e-06
T265_02555	3.04036	4.14612	5.75792e-07	5.9727e-06
T265_02562	2.99041	4.95543	6.27791e-10	1.76981e-08
T265_02563	4.05559	3.55169	1.31748e-08	2.23849e-07
T265_02565	2.53072	3.28786	9.83727e-06	6.89156e-05
T265_02566	6.68744	2.41075	0.00085757	0.00366932
T265_02569	4.00257	3.09528	2.40777e-08	3.7452e-07
T265_02572	4.52463	1.14271	7.53307e-06	5.45947e-05
T265_02574	1.35812	6.11163	0.00152022	0.00613442
T265_02578	2.36423	4.96559	8.30051e-07	8.09732e-06
T265_02579	1.78408	2.80907	0.000655716	0.00287935
T265_02585	2.75578	4.16787	2.60976e-07	2.96842e-06
T265_02588	2.00462	3.62873	7.79388e-05	0.000430979
T265_02591	1.86415	3.38891	0.00037376	0.00174411
T265_02594	1.65761	2.84041	0.0023803	0.00917341
T265_02596	2.94098	5.49729	1.06129e-09	2.71607e-08
T265_02597	1.46076	4.39848	0.00124742	0.00515035
T265_02598	2.72762	4.9076	1.67332e-08	2.74074e-07
T265_02599	3.45353	1.90239	0.000116677	0.000619708
T265_02600	2.16653	3.54358	3.92223e-05	0.000236184
T265_02604	1.7299	6.18736	5.99428e-05	0.000344855
T265_02605	1.99718	4.05203	9.09131e-05	0.0004952
T265_02606	1.93917	5.64273	1.24822e-05	8.5435e-05
T265_02607	2.75499	4.65388	2.25195e-08	3.53979e-07
T265_02608	2.08247	5.34447	4.31527e-06	3.37213e-05
T265_02609	1.93189	4.42379	2.22914e-05	0.000142288
T265_02610	1.89993	7.9729	8.80012e-06	6.24511e-05
T265_02611	2.91604	2.78648	6.00146e-07	6.19004e-06
T265_02612	1.45827	8.77414	0.000517439	0.00232642
T265_02613	2.65123	2.85257	4.78731e-06	3.70564e-05
T265_02614	3.10752	2.73296	0.00108459	0.00454567
T265_02620	2.60876	4.16486	1.12679e-06	1.05281e-05
T265_02621	3.92959	1.5522	1.70381e-05	0.000112572
T265_02624	2.98292	2.67662	3.88578e-05	0.000234421
T265_02625	2.06157	3.21571	0.000131857	0.000689334
T265_02628	1.75149	3.22339	0.00155045	0.00625027
T265_02630	1.61454	6.02589	0.000187281	0.000945791
T265_02637	2.2754	6.15342	3.2956e-07	3.65957e-06
T265_02639	7.95929	2.51794	3.47842e-07	3.82113e-06
T265_02641	8.72741	1.7412	2.96087e-10	9.49044e-09
T265_02644	2.59613	3.96474	1.4223e-06	1.28069e-05
T265_02648	2.22831	3.90021	1.02549e-05	7.17183e-05
T265_02650	4.00257	2.95994	2.40777e-08	3.7452e-07
T265_02652	1.86289	2.23707	0.00238425	0.00918429
T265_02657	2.89365	4.7475	5.86828e-09	1.12024e-07
T265_02662	4.50051	1.72743	1.51019e-07	1.87674e-06
T265_02675	8.11914	2.49951	8.20482e-08	1.08815e-06
T265_02683	6.46738	-0.840041	0.00243493	0.00929645
T265_02684	2.70774	3.21498	2.67037e-06	2.20788e-05
T265_02686	2.08017	7.38768	1.75726e-06	1.52853e-05
T265_02688	2.18774	5.84944	9.89833e-07	9.40944e-06
T265_02697	2.18612	3.1458	0.00010106	0.000546291
T265_02699	7.12432	0.0445883	7.55368e-05	0.000419111
T265_02705	4.02046	2.51125	1.96633e-08	3.17305e-07
T265_02708	2.79159	6.2954	1.14496e-09	2.88069e-08
T265_02714	2.05046	3.07717	0.000283294	0.00136272
T265_02716	2.69557	2.68992	2.07336e-06	1.76873e-05
T265_02731	2.11184	2.93352	0.000759269	0.00328487
T265_02735	3.23783	4.94504	5.34461e-11	2.36593e-09
T265_02741	2.22806	5.15851	1.67009e-06	1.4628e-05
T265_02742	1.849	6.87014	1.75864e-05	0.000115858
T265_02744	2.3237	5.18579	9.89322e-07	9.40944e-06
T265_02749	1.5847	3.91976	0.000973789	0.00411339
T265_02751	1.70155	3.97155	0.000387878	0.00180075
T265_02752	7.57405	3.45523	5.44527e-06	4.11414e-05
T265_02753	1.96053	8.526	5.82045e-06	4.35909e-05
T265_02757	2.41051	2.91255	1.40467e-05	9.46795e-05
T265_02759	2.32493	4.57622	1.7731e-06	1.54067e-05
T265_02763	7.68042	2.65585	2.40377e-06	2.01594e-05
T265_02766	5.39584	4.22525	9.57923e-12	5.58356e-10
T265_02767	4.37077	2.71653	4.27064e-07	4.5778e-06
T265_02769	1.63431	4.68116	0.000398498	0.00184535
T265_02770	2.58409	2.36244	5.93391e-05	0.000341983
T265_02772	3.27333	4.48679	1.15171e-09	2.8827e-08
T265_02773	1.8451	5.43222	4.63367e-05	0.000274882
T265_02775	3.6453	0.924117	0.000154712	0.000796113
T265_02782	3.8717	4.24815	2.58408e-12	1.85634e-10
T265_02783	7.04689	0.485335	0.000120499	0.000635229
T265_02787	1.74437	3.58116	0.00112746	0.00470728
T265_02788	1.49063	6.41884	0.000542038	0.00242835
T265_02790	2.91654	5.5363	1.98844e-08	3.20557e-07
T265_02791	5.02799	2.03746	1.82531e-07	2.18864e-06
T265_02792	3.59539	5.53141	1.41173e-11	7.86489e-10
T265_02798	2.61901	3.95493	6.58617e-07	6.68784e-06
T265_02802	2.22605	3.87234	1.94073e-05	0.00012599
T265_02803	5.18281	2.43185	3.96275e-08	5.72362e-07
T265_02810	1.48643	5.42964	0.000586008	0.00260256
T265_02814	2.81609	2.30198	2.51028e-06	2.09348e-05
T265_02816	2.77814	5.24066	1.49542e-08	2.50359e-07
T265_02819	3.07552	3.65245	8.04485e-07	7.86666e-06
T265_02820	1.82725	5.27489	4.29065e-05	0.00025631
T265_02823	3.9021	4.38488	7.02234e-12	4.30782e-10
T265_02829	1.38178	6.19244	0.00133649	0.00548358
T265_02834	3.8633	5.00908	4.85415e-13	4.56932e-11
T265_02835	2.2271	6.58139	3.40277e-07	3.76836e-06
T265_02838	2.033	6.0005	4.00391e-06	3.15137e-05
T265_02843	2.16803	6.25708	1.13857e-06	1.0632e-05
T265_02844	8.79999	2.51255	1.29769e-10	4.88619e-09
T265_02854	3.10487	4.03328	4.72683e-08	6.65127e-07
T265_02868	1.7267	5.18569	0.000104767	0.000564098
T265_02869	2.78007	5.43232	1.56201e-09	3.71707e-08
T265_02876	1.62116	3.38569	0.000687716	0.00300536
T265_02878	3.00504	1.51379	0.000121298	0.000638206
T265_02880	2.93776	2.77602	2.88963e-07	3.25109e-06
T265_02881	2.78369	3.36743	8.02328e-07	7.85931e-06
T265_02883	2.17821	1.85464	0.000634842	0.0027997
T265_02884	2.45909	5.8542	7.37399e-08	9.86753e-07
T265_02888	3.0871	3.39575	3.24515e-07	3.61089e-06
T265_02892	4.89093	1.26875	4.77852e-07	5.06914e-06
T265_02894	2.19434	2.78136	0.00101927	0.00429277
T265_02896	5.79552	2.83734	6.07276e-10	1.72984e-08
T265_02897	3.37246	3.04687	4.30754e-08	6.15647e-07
T265_02900	2.24932	5.04338	1.02142e-06	9.66488e-06
T265_02903	1.57431	6.71842	0.000248403	0.00120945
T265_02906	1.35716	5.03816	0.00206718	0.00809622
T265_02907	2.85063	3.21072	6.38963e-06	4.73341e-05
T265_02908	4.40447	3.07714	6.45012e-09	1.21922e-07
T265_02911	1.76088	4.29961	0.000287381	0.00138036
T265_02916	7.95929	1.27474	3.47842e-07	3.82113e-06
T265_02918	2.0519	2.21503	0.000462155	0.00211442
T265_02921	2.01755	3.70751	7.03043e-05	0.000397759
T265_02927	2.17287	3.52589	2.40527e-05	0.00015252
T265_02928	3.697	3.73885	3.89549e-09	8.0358e-08
T265_02934	7.19781	2.74016	7.55368e-05	0.000419111
T265_02940	2.99388	4.55214	1.03942e-08	1.83258e-07
T265_02943	2.21348	3.88604	1.52708e-05	0.00010184
T265_02944	2.86367	4.87466	9.98251e-09	1.77915e-07
T265_02945	3.50391	1.18935	8.1742e-05	0.000449129
T265_02946	2.01102	4.68	1.20308e-05	8.27603e-05
T265_02947	8.26304	1.07413	2.09586e-08	3.33283e-07
T265_02952	2.45179	4.9712	1.97331e-07	2.32867e-06
T265_02953	4.17043	4.46168	2.00743e-13	2.19198e-11
T265_02958	2.60143	5.03111	7.27583e-07	7.2932e-06
T265_02959	2.68656	7.33973	1.71537e-09	4.00799e-08
T265_02960	5.4476	3.70122	2.24633e-14	3.60712e-12
T265_02966	2.8281	2.30553	0.000137515	0.0007164
T265_02968	1.58765	7.18835	0.000196073	0.000980004
T265_02970	2.36506	4.90323	2.92425e-07	3.28507e-06
T265_02971	2.87932	5.68618	3.73934e-10	1.15342e-08
T265_02977	1.94438	5.23159	1.59127e-05	0.000105777
T265_02978	1.93898	2.2038	0.00212538	0.00830629
T265_02979	3.14373	3.42755	5.13987e-08	7.1831e-07
T265_02981	3.79757	3.66611	3.66241e-10	1.13182e-08
T265_02983	3.72907	4.34412	1.28664e-10	4.88619e-09
T265_02990	2.82059	3.93346	1.76711e-07	2.14568e-06
T265_02991	2.47692	4.90661	2.16287e-07	2.52679e-06
T265_02992	4.96109	2.25488	2.50562e-07	2.86589e-06
T265_03001	1.43229	4.73791	0.0011912	0.0049507
T265_03017	5.69589	3.99764	2.66485e-13	2.76251e-11
T265_03022	2.03341	2.95779	0.000212723	0.00105349
T265_03025	4.21581	1.12347	7.35111e-05	0.000413617
T265_03026	8.11914	0.78474	8.20482e-08	1.08815e-06
T265_03028	1.53766	4.94016	0.00046627	0.00213101
T265_03030	2.99484	3.49211	4.20889e-08	6.026e-07
T265_03055	6.96507	0.579262	0.000193974	0.000970404
T265_03056	6.68744	-0.463776	0.00085757	0.00366932
T265_03061	1.8779	3.03225	0.00026428	0.00127915
T265_03062	2.11534	6.18617	1.30682e-06	1.18649e-05
T265_03063	3.50391	1.42199	8.1742e-05	0.000449129
T265_03064	5.52145	3.29627	1.4198e-09	3.42992e-08
T265_03075	2.53072	3.55851	9.83727e-06	6.89156e-05
T265_03081	7.73081	1.03611	1.61305e-06	1.42515e-05
T265_03082	1.59707	4.18894	0.00055678	0.00248691
T265_03088	3.89804	7.33669	5.10412e-16	1.7407e-13
T265_03093	2.59164	0.998445	0.00159155	0.00638764
T265_03095	3.01999	4.37026	3.38582e-06	2.72781e-05
T265_03110	1.72155	5.1682	0.000168175	0.000857308
T265_03115	5.52145	2.4814	1.4198e-09	3.42992e-08
T265_03119	1.79849	4.42535	0.00016718	0.000853299
T265_03128	1.72228	4.38764	0.000232348	0.00114214
T265_03129	3.01999	2.62357	3.38582e-06	2.72781e-05
T265_03130	1.55303	5.90579	0.000367004	0.00171747
T265_03131	1.77079	3.47302	0.000236515	0.00116158
T265_03138	2.0519	2.16392	0.000462155	0.00211442
T265_03148	1.56272	2.89057	0.00214202	0.00834082
T265_03149	2.11537	6.12517	1.14235e-06	1.06552e-05
T265_03150	4.0526	2.66966	1.61684e-09	3.80493e-08
T265_03153	3.00504	2.04766	0.000121298	0.000638206
T265_03154	7.68042	0.846324	2.40377e-06	2.01594e-05
T265_03155	2.08854	3.00014	0.000284129	0.00136634
T265_03157	3.54133	6.90368	2.48259e-14	3.87261e-12
T265_03162	3.57541	7.36536	2.22659e-14	3.60712e-12
T265_03164	3.29487	1.61522	0.000102431	0.000552792
T265_03168	7.12432	1.52137	7.55368e-05	0.000419111
T265_03170	6.87833	1.95318	0.000315208	0.0014969
T265_03178	2.3198	3.2614	1.42185e-05	9.57194e-05
T265_03181	7.91639	1.28221	5.05952e-07	5.31558e-06
T265_03183	3.14041	5.7791	2.10987e-11	1.10056e-09
T265_03187	5.55962	2.97311	1.27522e-12	1.01887e-10
T265_03189	2.60735	2.95447	6.43792e-06	4.76487e-05
T265_03191	3.10752	0.753186	0.00108459	0.00454567
T265_03195	2.75427	2.24026	7.36758e-05	0.000414259
T265_03197	6.5816	-0.945114	0.00143701	0.00581299
T265_03198	4.01858	3.52637	8.70965e-11	3.59571e-09
T265_03202	2.50436	3.07676	6.25093e-06	4.64537e-05
T265_03203	2.45035	3.49621	1.36882e-06	1.23731e-05
T265_03204	1.45559	7.5049	0.000549515	0.0024558
T265_03205	2.39903	4.85777	4.28188e-07	4.58685e-06
T265_03216	2.04507	3.8588	3.79475e-05	0.000229013
T265_03217	2.33628	3.58487	3.12686e-06	2.54421e-05
T265_03218	2.1391	6.53358	9.72912e-07	9.30258e-06
T265_03219	2.25525	5.19703	9.58445e-07	9.19647e-06
T265_03229	2.39651	4.03659	2.81587e-06	2.31881e-05
T265_03230	1.81802	8.90956	1.82981e-05	0.000119748
T265_03243	1.74682	3.18261	0.00160294	0.00642397
T265_03250	2.61439	6.0747	1.15403e-08	2.00019e-07
T265_03256	2.34123	10.1989	6.15302e-08	8.36188e-07
T265_03259	-2.52771	0.890196	0.000495363	0.00225251
T265_03262	2.03642	5.63088	6.1067e-06	4.54851e-05
T265_03268	3.96616	4.37226	1.73453e-10	6.10965e-09
T265_03270	3.34716	0.931876	0.000240916	0.00117966
T265_03273	2.48381	6.82352	2.35837e-08	3.68586e-07
T265_03274	4.18651	6.58511	5.38875e-17	3.15222e-14
T265_03278	2.42153	3.84119	1.30557e-06	1.18602e-05
T265_03280	3.2181	5.00717	7.24852e-11	3.07574e-09
T265_03283	2.81812	3.90947	2.67e-07	3.02643e-06
T265_03290	4.0967	3.62926	1.57593e-10	5.73604e-09
T265_03291	3.74494	0.752838	0.000884859	0.0037713
T265_03292	2.49034	4.4173	1.73784e-07	2.11471e-06
T265_03296	3.79274	2.59783	2.42388e-08	3.75989e-07
T265_03298	1.96118	4.64171	3.1937e-05	0.000196653
T265_03299	2.86326	5.15591	2.33279e-08	3.65635e-07
T265_03300	2.45284	3.78115	1.9083e-06	1.63745e-05
T265_03301	2.30062	4.36837	1.56104e-06	1.39185e-05
T265_03302	1.68754	4.00632	0.000408951	0.00188895
T265_03304	1.89933	3.14571	0.000567833	0.00253283
T265_03306	6.78604	0.974528	0.000517265	0.00232627
T265_03308	1.89491	3.37913	0.000212769	0.00105349
T265_03311	1.95965	4.35685	3.50868e-05	0.000213956
T265_03312	2.44739	3.70002	1.60913e-06	1.42515e-05
T265_03319	1.554	5.47742	0.000441713	0.00202656
T265_03322	1.81627	5.88009	3.67764e-05	0.000222602
T265_03324	2.30936	3.44515	2.17584e-05	0.000139266
T265_03325	1.90564	4.5016	6.17709e-05	0.000354998
T265_03326	3.07519	2.33425	7.02462e-05	0.000397568
T265_03327	1.96685	4.12454	3.93659e-05	0.000236962
T265_03332	4.3943	2.90751	3.26292e-10	1.02688e-08
T265_03334	2.63976	3.99093	1.62353e-07	2.00541e-06
T265_03336	2.26692	4.69332	3.62036e-06	2.88274e-05
T265_03337	5.852	2.91213	3.88217e-10	1.1797e-08
T265_03340	8.22839	3.20077	2.92755e-08	4.43575e-07
T265_03341	1.56123	3.19708	0.00160295	0.00642397
T265_03342	6.78604	0.0763679	0.000517265	0.00232627
T265_03344	2.83083	5.32921	9.10214e-10	2.393e-08
T265_03347	3.41261	4.8659	3.67076e-11	1.71292e-09
T265_03349	2.01028	6.03542	4.74604e-06	3.67543e-05
T265_03350	3.38959	2.47561	1.17426e-06	1.09031e-05
T265_03352	1.90717	5.82201	1.40315e-05	9.46159e-05
T265_03369	1.68562	4.75504	0.000152319	0.000787262
T265_03376	8.15648	1.12175	5.79163e-08	7.92912e-07
T265_03377	9.54038	3.906	2.88799e-14	4.29483e-12
T265_03379	3.84978	3.36563	2.58598e-09	5.70833e-08
T265_03385	2.37461	4.45549	4.98275e-07	5.25515e-06
T265_03386	3.34363	3.01668	1.14355e-08	1.98834e-07
T265_03389	3.13841	3.29514	1.03408e-06	9.75087e-06
T265_03393	2.44667	2.52293	0.000325735	0.00154241
T265_03399	3.31213	4.76932	1.31232e-10	4.91317e-09
T265_03403	1.65953	4.29753	0.000276673	0.0013344
T265_03406	2.8722	4.93373	1.36621e-09	3.32992e-08
T265_03411	4.03246	1.85263	0.000248027	0.00120798
T265_03414	1.97001	8.81988	4.36807e-06	3.41176e-05
T265_03415	1.78039	7.66461	2.91979e-05	0.000181976
T265_03421	1.84799	7.01107	1.87243e-05	0.000121846
T265_03423	2.75427	1.72003	7.36758e-05	0.000414259
T265_03430	2.78032	7.34571	6.6133e-10	1.85161e-08
T265_03433	2.64379	4.75558	4.03972e-08	5.82452e-07
T265_03445	2.73482	4.56658	2.90878e-08	4.42366e-07
T265_03450	4.3178	5.19419	6.27645e-15	1.25368e-12
T265_03453	2.07466	5.57537	4.09035e-06	3.21169e-05
T265_03456	2.96918	4.83819	4.66924e-09	9.29253e-08
T265_03463	1.46586	4.17333	0.00177423	0.00705
T265_03470	1.98401	4.52215	9.52258e-06	6.69976e-05
T265_03474	2.4756	2.34239	4.83045e-05	0.000283679
T265_03486	4.03658	5.52285	1.47733e-14	2.57416e-12
T265_03494	1.71412	2.2713	0.000954072	0.00403896
T265_03497	3.39785	2.73352	9.30196e-08	1.21594e-06
T265_03500	2.97825	2.44727	5.08429e-06	3.90782e-05
T265_03502	1.83481	5.88288	2.59278e-05	0.00016321
T265_03503	2.11948	2.75164	0.000974164	0.00411339
T265_03511	2.18808	9.00563	3.73749e-07	4.07565e-06
T265_03512	3.4513	4.14659	1.10703e-10	4.3797e-09
T265_03519	3.40982	3.18656	5.25939e-06	4.00116e-05
T265_03520	1.48235	4.01391	0.0014249	0.00579835
T265_03524	3.48983	2.98711	3.27652e-08	4.90998e-07
T265_03531	1.29263	7.28549	0.00220739	0.00856545
T265_03534	2.45124	4.55277	8.42186e-07	8.21081e-06
T265_03538	2.66822	4.03422	8.89634e-08	1.1663e-06
T265_03539	4.20594	3.27634	4.32551e-11	1.97347e-09
T265_03542	1.92935	4.36546	5.32474e-05	0.00031048
T265_03544	2.21752	2.91825	0.000173131	0.000879566
T265_03550	2.15186	5.86678	1.33047e-06	1.20463e-05
T265_03557	2.93306	4.43588	4.30751e-09	8.71022e-08
T265_03559	2.86501	2.87236	3.64545e-05	0.00022098
T265_03561	10.171	3.36106	7.22926e-18	5.38218e-15
T265_03566	3.31356	3.27657	3.44015e-08	5.10382e-07
T265_03569	1.88441	4.64314	4.22753e-05	0.000253173
T265_03573	1.75277	4.0944	0.000341483	0.00160722
T265_03574	3.10752	0.627002	0.00108459	0.00454567
T265_03575	2.17201	4.35957	5.83642e-06	4.36904e-05
T265_03579	2.54296	1.39985	0.00214237	0.00834082
T265_03584	2.92692	4.12542	7.55439e-09	1.39026e-07
T265_03585	4.15725	0.463662	0.000109596	0.000586497
T265_03589	2.20663	3.99413	1.55028e-05	0.000103219
T265_03591	4.6671	2.51869	3.38731e-10	1.05277e-08
T265_03596	3.82678	7.29331	8.43922e-16	2.42502e-13
T265_03597	4.2282	3.18907	1.66269e-06	1.45788e-05
T265_03600	2.55617	4.66335	9.58264e-08	1.24864e-06
T265_03602	1.5102	3.4431	0.00167651	0.00669255
T265_03603	2.79511	5.52155	2.39463e-09	5.32179e-08
T265_03604	1.88608	7.04222	1.3548e-05	9.17333e-05
T265_03609	2.34358	3.4273	2.8851e-06	2.36867e-05
T265_03614	2.59212	2.09302	0.000103342	0.000557523
T265_03617	1.84874	6.20435	2.3809e-05	0.000151131
T265_03623	2.80764	3.9469	3.00941e-07	3.37379e-06
T265_03627	1.86289	2.72702	0.00238425	0.00918429
T265_03633	1.92351	3.4722	0.00042006	0.00193426
T265_03635	4.19881	3.01652	3.07356e-10	9.79414e-09
T265_03636	1.86205	1.92525	0.000488286	0.00222651
T265_03637	7.33442	0.328573	3.04594e-05	0.000188333
T265_03639	7.04689	0.871012	0.000120499	0.000635229
T265_03640	6.93896	5.21776	7.03008e-21	2.30292e-17
T265_03642	2.34129	2.78901	0.000221986	0.00109582
T265_03646	1.64124	5.64965	0.000186619	0.000942821
T265_03649	2.25803	3.61756	2.65418e-05	0.000166626
T265_03657	2.02497	5.40102	2.36032e-05	0.000150135
T265_03665	2.49819	5.66281	6.91167e-08	9.30972e-07
T265_03667	3.17335	2.38967	0.000252157	0.00122482
T265_03670	3.23938	3.17903	1.64271e-07	2.02605e-06
T265_03680	3.26157	4.89178	5.77743e-10	1.65434e-08
T265_03682	2.91357	4.55707	5.56319e-09	1.07326e-07
T265_03684	3.17335	2.1497	0.000252157	0.00122482
T265_03695	2.40234	2.82161	0.000214401	0.00106029
T265_03696	3.55386	5.38832	2.07732e-11	1.09403e-09
T265_03699	3.30128	3.95884	5.43404e-09	1.0533e-07
T265_03702	2.87946	3.25019	1.47896e-07	1.84633e-06
T265_03703	2.25689	1.3406	0.00064876	0.00285186
T265_03706	2.22778	3.61124	4.18813e-05	0.000251088
T265_03712	2.35347	4.36594	1.84898e-06	1.59492e-05
T265_03713	2.76603	7.56582	8.23423e-10	2.20734e-08
T265_03745	2.00455	5.61481	7.76981e-06	5.61833e-05
T265_03749	2.89296	2.358	0.000280171	0.00134968
T265_03758	4.69899	1.50334	2.58666e-06	2.14734e-05
T265_03760	3.7324	1.65455	8.09767e-05	0.000445971
T265_03772	7.4592	2.77866	1.26863e-05	8.63629e-05
T265_03773	6.5816	-0.242413	0.00143701	0.00581299
T265_03775	1.7023	6.26851	9.04854e-05	0.000493527
T265_03781	2.68222	3.72087	2.15732e-07	2.5221e-06
T265_03782	2.05649	2.10813	0.000931128	0.00394796
T265_03784	1.30298	6.04284	0.00230144	0.0089093
T265_03785	3.41275	2.45449	2.71504e-07	3.06898e-06
T265_03788	3.17335	1.73185	0.000252157	0.00122482
T265_03790	5.16309	3.37869	2.38889e-14	3.76228e-12
T265_03792	3.82259	2.64215	3.5981e-09	7.47885e-08
T265_03798	3.02602	3.70612	6.72763e-07	6.79358e-06
T265_03800	2.03089	5.7209	4.25615e-06	3.32752e-05
T265_03802	2.84081	6.37864	6.15774e-10	1.74797e-08
T265_03803	1.37979	5.43789	0.00160142	0.00642099
T265_03805	1.67745	5.23262	0.000153958	0.000794481
T265_03812	2.16202	2.49673	0.00127988	0.00527111
T265_03814	2.34376	3.5239	4.52569e-06	3.52479e-05
T265_03817	4.03246	-0.483534	0.000248027	0.00120798
T265_03819	2.39334	5.97834	7.4456e-08	9.9471e-07
T265_03821	1.49858	4.29581	0.00114652	0.00478077
T265_03822	2.65102	5.59781	7.28236e-09	1.3493e-07
T265_03823	1.93372	3.24184	0.000122852	0.000645759
T265_03826	2.48779	2.24076	6.54276e-05	0.000373914
T265_03833	1.94173	4.83639	2.02144e-05	0.000130433
T265_03834	2.43227	6.75565	6.53922e-08	8.84503e-07
T265_03835	2.95143	5.15853	8.25778e-09	1.49949e-07
T265_03837	2.25025	1.12992	0.0010655	0.00447482
T265_03843	2.20936	6.17251	6.45941e-07	6.59567e-06
T265_03846	3.89585	1.33538	0.000575412	0.0025573
T265_03848	3.01415	3.58623	3.51878e-07	3.86029e-06
T265_03850	6.75524	3.17375	6.64426e-15	1.29555e-12
T265_03852	2.59981	4.74642	3.74027e-08	5.45519e-07
T265_03862	2.98425	3.18771	1.70164e-07	2.07529e-06
T265_03866	1.39904	6.03624	0.00115183	0.0048017
T265_03869	2.00852	4.6771	1.91835e-05	0.000124685
T265_03870	1.96741	2.73959	0.000139886	0.000726438
T265_03875	1.61249	5.49503	0.000239403	0.00117471
T265_03877	2.87745	3.2165	4.95759e-07	5.23198e-06
T265_03878	3.66312	0.255689	0.00136958	0.00558712
T265_03879	2.99761	5.6548	1.59197e-10	5.78156e-09
T265_03889	3.36879	6.76002	8.19602e-13	7.17875e-11
T265_03890	3.8433	4.83424	1.29571e-12	1.03022e-10
T265_03893	2.79804	5.36944	3.37626e-08	5.04101e-07
T265_03894	1.79247	6.50951	3.4156e-05	0.000208902
T265_03901	2.51146	4.76994	1.27377e-06	1.16488e-05
T265_03903	2.85358	1.15046	0.000372105	0.00173738
T265_03904	2.62751	4.02744	3.73488e-07	4.07553e-06
T265_03905	2.81386	4.52086	1.12768e-08	1.96284e-07
T265_03907	7.33442	1.49721	3.04594e-05	0.000188333
T265_03913	1.98458	2.59168	0.000323062	0.0015302
T265_03915	4.19792	2.42344	2.20061e-06	1.86658e-05
T265_03919	2.53732	2.20036	0.000404469	0.0018693
T265_03921	1.74955	6.12395	6.44031e-05	0.000368832
T265_03925	2.31906	3.46632	1.22702e-05	8.42301e-05
T265_03929	2.63467	4.67905	2.46144e-07	2.82522e-06
T265_03930	2.54296	1.47824	0.00214237	0.00834082
T265_03931	2.52921	3.37815	2.40997e-06	2.01804e-05
T265_03934	2.77945	3.90924	5.81917e-07	6.02951e-06
T265_03935	2.29344	7.5387	2.31531e-07	2.68003e-06
T265_03943	3.18304	4.15665	1.13459e-09	2.86782e-08
T265_03945	6.46738	-0.00556031	0.00243493	0.00929645
T265_03946	2.17782	4.96569	5.22216e-06	4.00116e-05
T265_03947	7.39816	-0.310492	1.95811e-05	0.000126616
T265_03948	3.30219	4.89134	1.50622e-10	5.51909e-09
T265_03949	7.19781	-0.384364	7.55368e-05	0.000419111
T265_03950	3.19877	3.66985	5.38547e-10	1.56121e-08
T265_03958	1.67091	3.60695	0.00065427	0.00287454
T265_03959	5.37495	1.55495	7.10124e-09	1.31723e-07
T265_03960	2.45174	6.11844	7.36922e-08	9.86753e-07
T265_03966	2.86228	6.51607	3.24375e-10	1.02369e-08
T265_03968	1.8218	2.68282	0.000835787	0.00360151
T265_03969	2.26425	3.04356	1.90864e-05	0.000124103
T265_03970	3.18604	4.06032	1.20157e-08	2.06946e-07
T265_03971	1.69331	6.43323	8.60479e-05	0.000470892
T265_03972	3.46276	3.60449	6.66806e-09	1.25248e-07
T265_03974	7.33442	1.80695	3.04594e-05	0.000188333
T265_03975	4.52217	5.26245	1.75097e-16	7.35361e-14
T265_03976	3.04083	1.63042	0.00159793	0.00640855
T265_03979	4.20495	4.98528	2.75179e-13	2.81697e-11
T265_03980	3.21981	4.27242	1.44822e-09	3.48317e-08
T265_03986	2.46883	1.99937	0.000519431	0.00233153
T265_03990	3.27437	2.0709	3.5979e-06	2.87242e-05
T265_03996	3.05612	3.11038	4.5418e-07	4.83996e-06
T265_04004	4.44004	3.09919	4.26839e-09	8.64178e-08
T265_04006	2.9313	2.37142	0.000211448	0.00104797
T265_04015	1.47043	5.68591	0.000796663	0.00343835
T265_04024	2.37732	2.56633	3.74061e-05	0.000226079
T265_04030	2.99463	4.17437	2.02856e-09	4.66654e-08
T265_04035	3.31719	5.92751	1.32593e-11	7.46527e-10
T265_04036	5.18281	2.16268	3.96275e-08	5.72362e-07
T265_04039	1.47144	7.71451	0.000510107	0.00230866
T265_04041	2.93527	2.05522	7.67894e-06	5.55782e-05
T265_04046	1.43949	6.54558	0.000708333	0.00308722
T265_04051	6.96507	2.56457	0.000193974	0.000970404
T265_04053	4.01858	4.34228	8.70965e-11	3.59571e-09
T265_04056	2.68593	4.7738	4.7786e-08	6.71592e-07
T265_04066	2.20033	5.2582	1.25437e-06	1.15423e-05
T265_04067	2.06291	4.25474	1.75495e-05	0.000115671
T265_04069	2.61606	4.59618	9.46487e-08	1.23625e-06
T265_04073	2.29154	2.84416	0.000236256	0.00116066
T265_04076	4.47754	2.03036	1.08654e-05	7.55689e-05
T265_04089	2.1406	4.51505	4.8933e-06	3.77697e-05
T265_04098	1.5982	7.22154	0.000175669	0.000891626
T265_04114	6.68744	0.311275	0.00085757	0.00366932
T265_04117	2.24845	4.38973	2.43989e-06	2.04101e-05
T265_04123	3.21276	4.74125	1.58821e-09	3.76459e-08
T265_04125	2.4378	5.67479	1.33298e-07	1.67928e-06
T265_04129	2.78855	4.04911	1.30806e-06	1.18697e-05
T265_04132	2.61577	6.66322	7.61696e-09	1.39863e-07
T265_04138	3.27437	3.12339	3.5979e-06	2.87242e-05
T265_04140	8.62456	2.43754	6.94986e-10	1.90993e-08
T265_04145	1.57617	4.05279	0.00054418	0.00243661
T265_04147	2.33917	3.53144	1.86751e-06	1.60735e-05
T265_04148	2.66937	3.40332	2.73531e-06	2.25815e-05
T265_04152	1.61223	4.5005	0.0004641	0.00212273
T265_04154	1.8843	5.07972	2.56196e-05	0.000161518
T265_04156	3.62988	2.68922	9.47763e-10	2.46403e-08
T265_04159	4.1804	5.09512	1.3153e-14	2.39271e-12
T265_04166	1.52198	4.88146	0.00079351	0.00342655
T265_04168	7.87219	1.30275	7.40189e-07	7.32541e-06
T265_04171	4.25614	3.87382	1.40243e-13	1.59517e-11
T265_04172	3.33754	3.61192	3.43797e-09	7.17332e-08
T265_04176	4.63699	4.19803	3.2583e-14	4.76497e-12
T265_04177	2.5871	4.59174	6.00478e-08	8.20286e-07
T265_04178	3.96577	1.6357	0.000376589	0.00175182
T265_04181	1.28556	7.27667	0.00227976	0.00882747
T265_04183	1.74971	5.64999	7.23573e-05	0.000408528
T265_04184	2.31416	6.90755	1.86952e-07	2.23022e-06
T265_04187	2.69382	3.41798	3.08661e-06	2.51771e-05
T265_04189	2.76119	4.70454	2.3418e-08	3.66696e-07
T265_04193	2.77408	3.24518	4.98384e-08	6.97695e-07
T265_04201	10.216	3.99768	3.65407e-18	3.325e-15
T265_04203	2.32949	6.23448	2.59131e-07	2.94949e-06
T265_04204	2.01728	5.81894	5.8758e-06	4.39175e-05
T265_04210	2.31237	1.89547	0.000120421	0.000635229
T265_04211	2.3799	4.9496	1.86791e-07	2.22993e-06
T265_04221	2.93542	4.53284	5.41693e-08	7.49357e-07
T265_04223	3.26362	4.30846	1.09909e-09	2.79969e-08
T265_04238	5.10698	5.67006	2.80175e-20	6.55569e-17
T265_04245	3.56104	3.70839	2.57578e-10	8.60994e-09
T265_04248	4.72591	3.98858	1.9526e-10	6.80462e-09
T265_04251	1.91464	5.89812	1.17526e-05	8.09148e-05
T265_04258	6.32078	3.83315	1.50529e-12	1.17405e-10
T265_04279	2.31775	3.92806	8.44e-06	6.02085e-05
T265_04280	2.45665	3.41635	0.000172494	0.000876872
T265_04284	1.831	3.22603	0.000165491	0.000845205
T265_04286	2.04471	5.33438	5.85707e-06	4.3825e-05
T265_04298	3.2952	4.93379	4.01003e-11	1.86063e-09
T265_04299	2.69253	5.61862	4.90679e-09	9.69805e-08
T265_04300	3.27913	3.0959	9.0029e-07	8.72477e-06
T265_04302	3.3978	4.381	6.01966e-11	2.60148e-09
T265_04310	1.52411	9.98483	0.000284941	0.00136944
T265_04315	1.41786	6.84436	0.000844058	0.00363238
T265_04317	2.82733	3.24107	8.59574e-07	8.3654e-06
T265_04318	4.21581	1.11699	7.35111e-05	0.000413617
T265_04324	1.78982	5.4821	5.26479e-05	0.000307203
T265_04328	1.39306	6.37849	0.00110322	0.00462043
T265_04329	2.94593	4.29697	1.74514e-08	2.85266e-07
T265_04335	2.3205	4.53307	2.89618e-06	2.37658e-05
T265_04341	3.73603	5.58131	3.72739e-14	5.26301e-12
T265_04347	2.84526	2.52547	1.44109e-05	9.68553e-05
T265_04348	2.80124	6.22066	1.43979e-09	3.4731e-08
T265_04350	1.38968	6.73173	0.00112415	0.00469466
T265_04351	2.97276	2.43513	1.94066e-07	2.30001e-06
T265_04365	3.4749	3.54054	3.88799e-08	5.64552e-07
T265_04366	1.92045	2.42684	0.00160424	0.00642756
T265_04367	8.99812	2.98449	1.63003e-11	8.8113e-10
T265_04369	2.05649	2.10599	0.000931128	0.00394796
T265_04374	1.41086	5.16951	0.00128159	0.00527682
T265_04375	3.69591	5.56284	2.72506e-13	2.80715e-11
T265_04383	2.79398	3.8033	2.17491e-07	2.53904e-06
T265_04384	3.27437	2.54542	3.5979e-06	2.87242e-05
T265_04386	3.40982	2.55949	5.25939e-06	4.00116e-05
T265_04388	3.63887	1.55315	7.9832e-06	5.74503e-05
T265_04389	4.12746	2.04468	1.12142e-07	1.44061e-06
T265_04390	2.21593	4.73778	2.17939e-06	1.85146e-05
T265_04393	4.21218	2.02844	4.50392e-08	6.38146e-07
T265_04394	2.43355	5.61567	1.44583e-07	1.81188e-06
T265_04395	1.55751	5.11485	0.000434832	0.00199835
T265_04396	3.38241	2.51788	6.74687e-06	4.96661e-05
T265_04400	3.33852	3.97511	8.19292e-10	2.19987e-08
T265_04411	1.79241	4.64498	7.38444e-05	0.000414922
T265_04412	3.16001	4.49167	1.17344e-09	2.91651e-08
T265_04415	1.49713	7.26148	0.000414997	0.00191311
T265_04416	1.80047	4.26356	0.000139713	0.00072577
T265_04418	3.74494	1.483	0.000884859	0.0037713
T265_04421	4.99492	3.70585	1.82531e-07	2.18864e-06
T265_04423	4.52552	3.99667	3.44279e-14	4.94645e-12
T265_04424	1.59746	5.60386	0.000226301	0.00111442
T265_04428	4.06049	2.35901	1.79102e-07	2.16495e-06
T265_04431	2.28268	3.81518	2.4777e-05	0.000156627
T265_04434	2.06764	4.80472	1.16062e-05	8.01086e-05
T265_04436	1.93072	2.83186	0.00201103	0.00789516
T265_04439	4.47548	1.98854	1.95094e-07	2.30906e-06
T265_04442	2.8131	1.8022	0.000495363	0.00225251
T265_04447	1.37644	5.77255	0.00161632	0.00646803
T265_04454	3.02602	3.61869	6.72763e-07	6.79358e-06
T265_04461	1.55452	5.61435	0.000371124	0.00173477
T265_04463	2.92508	3.43814	1.52229e-06	1.35878e-05
T265_04465	8.65097	2.32431	6.94986e-10	1.90993e-08
T265_04467	8.62456	3.40426	6.94986e-10	1.90993e-08
T265_04469	2.29946	4.59021	3.38065e-06	2.72781e-05
T265_04472	1.87597	4.40633	9.33723e-05	0.000507974
T265_04483	6.46738	0.0209795	0.00243493	0.00929645
T265_04488	1.85628	5.90653	2.50802e-05	0.000158422
T265_04496	2.29646	3.30496	1.82073e-05	0.000119335
T265_04497	2.22679	4.63755	3.56682e-05	0.000217017
T265_04504	1.30695	7.7879	0.00184077	0.00727907
T265_04511	2.66229	6.45031	4.62882e-09	9.23453e-08
T265_04518	3.11424	6.67063	3.17059e-11	1.54098e-09
T265_04521	9.31123	2.01062	4.05952e-13	3.86575e-11
T265_04522	4.4539	4.62429	9.04483e-14	1.13958e-11
T265_04526	2.65623	3.16175	1.07527e-06	1.01043e-05
T265_04531	1.65092	3.05764	0.00121015	0.00501546
T265_04532	2.97276	3.0791	1.94066e-07	2.30001e-06
T265_04534	8.19288	2.08293	4.10802e-08	5.89188e-07
T265_04536	1.68741	3.55581	0.000549512	0.0024558
T265_04538	9.31123	3.58964	4.05952e-13	3.86575e-11
T265_04546	5.06769	1.50058	4.13092e-10	1.23694e-08
T265_04548	1.80442	5.78683	4.38677e-05	0.000261466
T265_04550	3.08735	4.4319	4.48564e-09	9.00135e-08
T265_04554	3.81308	4.37866	5.99653e-12	3.82315e-10
T265_04555	2.67283	2.82258	6.59924e-05	0.000376748
T265_04556	3.22424	5.10301	3.26583e-11	1.57327e-09
T265_04558	4.30043	5.29621	3.33012e-14	4.82691e-12
T265_04559	1.57256	5.26817	0.000357536	0.00167748
T265_04563	1.83801	4.658	5.8032e-05	0.000335631
T265_04564	3.37448	4.55898	5.08352e-10	1.48684e-08
T265_04567	2.57038	2.14753	0.000315485	0.00149691
T265_04568	6.78604	-0.0198963	0.000517265	0.00232627
T265_04571	2.87077	3.18454	5.25939e-06	4.00116e-05
T265_04574	4.09413	5.14729	1.89091e-15	4.73174e-13
T265_04575	2.35943	5.40744	8.77891e-07	8.52846e-06
T265_04576	2.23211	3.45763	1.3203e-05	8.95456e-05
T265_04579	2.24336	6.07297	4.41623e-07	4.72459e-06
T265_04585	6.68744	0.605512	0.00085757	0.00366932
T265_04593	1.39547	5.46297	0.00125769	0.00519014
T265_04595	3.21961	4.36014	4.90853e-09	9.69805e-08
T265_04621	8.19288	2.18041	4.10802e-08	5.89188e-07
T265_04626	2.68578	3.94047	4.18614e-07	4.50491e-06
T265_04629	6.46738	0.463884	0.00243493	0.00929645
T265_04637	3.4749	3.30656	3.88799e-08	5.64552e-07
T265_04638	3.23231	0.622895	0.000506526	0.00229626
T265_04639	2.66198	5.12486	7.4646e-09	1.37838e-07
T265_04650	2.21474	3.32706	4.00878e-05	0.000241042
T265_04652	8.42481	1.37438	5.74928e-09	1.10009e-07
T265_04656	4.31153	2.81829	1.50299e-08	2.50359e-07
T265_04658	3.15983	7.19589	2.5553e-11	1.29979e-09
T265_04671	2.25645	5.16432	8.76628e-07	8.52124e-06
T265_04672	2.74927	2.24335	3.40661e-05	0.000208431
T265_04692	4.0967	3.3904	1.57593e-10	5.73604e-09
T265_04694	2.45914	4.69309	4.65274e-07	4.95173e-06
T265_04696	2.83021	3.64403	7.77284e-06	5.61833e-05
T265_04698	2.28468	4.92057	1.2104e-06	1.1207e-05
T265_04700	2.17813	2.82922	0.000489496	0.00223059
T265_04701	3.1	2.62213	1.52712e-06	1.36234e-05
T265_04702	1.54528	5.48466	0.000436253	0.00200375
T265_04703	3.4681	2.49225	1.40697e-08	2.36599e-07
T265_04706	3.73215	5.24739	9.56443e-12	5.58356e-10
T265_04712	8.51383	2.77464	2.27371e-09	5.12257e-08
T265_04719	3.10752	0.826648	0.00108459	0.00454567
T265_04722	8.26304	3.08732	2.09586e-08	3.33283e-07
T265_04728	2.37037	4.09629	9.81064e-06	6.88174e-05
T265_04732	1.96278	2.56151	0.00110661	0.00462966
T265_04735	2.34541	7.09003	1.22265e-07	1.55239e-06
T265_04737	2.79603	4.2076	7.37127e-08	9.86753e-07
T265_04747	2.064	4.94879	7.8998e-06	5.69251e-05
T265_04748	2.17378	4.02574	1.50412e-05	0.000100514
T265_04752	8.75201	2.3565	2.24222e-10	7.66707e-09
T265_04753	3.38746	4.93046	2.45598e-10	8.26006e-09
T265_04755	4.42885	2.51495	1.57535e-05	0.000104761
T265_04759	1.70134	2.94218	0.000919075	0.00390007
T265_04760	2.33394	4.36699	1.01334e-06	9.60507e-06
T265_04761	1.79477	3.62933	0.000570492	0.00254399
T265_04764	2.551	4.30383	1.30785e-07	1.65287e-06
T265_04765	3.00405	3.62907	3.76507e-08	5.48649e-07
T265_04768	1.54931	3.73831	0.00237374	0.00915242
T265_04772	1.7111	5.18389	0.00011891	0.00062989
T265_04774	8.95639	2.99971	2.69457e-11	1.34147e-09
T265_04775	3.52404	4.26146	5.32982e-12	3.52005e-10
T265_04784	1.60774	4.22969	0.000320518	0.00151903
T265_04790	3.77638	2.86767	4.81613e-10	1.41877e-08
T265_04792	2.5736	5.09719	3.5058e-08	5.18023e-07
T265_04793	1.69571	5.59987	0.000101453	0.000548234
T265_04794	1.69794	4.30451	0.000311968	0.00149059
T265_04795	2.42633	5.20181	1.79635e-07	2.1698e-06
T265_04800	5.0338	2.97938	6.21778e-10	1.75891e-08
T265_04804	2.74658	3.82184	1.2006e-06	1.11225e-05
T265_04810	1.55903	7.10999	0.000245247	0.001198
T265_04813	1.99893	1.71377	0.00140429	0.00571734
T265_04818	7.12432	1.32893	7.55368e-05	0.000419111
T265_04823	1.69931	3.89305	0.00129915	0.00533837
T265_04828	2.59164	1.53355	0.00159155	0.00638764
T265_04834	1.70881	4.78933	0.000363318	0.00170156
T265_04838	2.20891	4.26464	2.05767e-05	0.000132531
T265_04840	1.95806	4.29361	3.64187e-05	0.00022098
T265_04842	3.69882	0.925165	4.66319e-06	3.61983e-05
T265_04844	2.66719	3.67971	9.52733e-07	9.15776e-06
T265_04846	1.63026	4.1789	0.000394795	0.00182923
T265_04847	1.62074	5.83522	0.000189538	0.000956685
T265_04853	8.04143	0.68968	1.67165e-07	2.04634e-06
T265_04859	8.29688	2.43902	1.50714e-08	2.50359e-07
T265_04862	1.65961	5.18923	0.000194215	0.000971312
T265_04871	2.80456	4.49535	5.74128e-09	1.10009e-07
T265_04879	3.54576	3.77786	2.63575e-11	1.32426e-09
T265_04881	8.99812	2.88897	1.63003e-11	8.8113e-10
T265_04882	3.96577	1.1079	0.000376589	0.00175182
T265_04885	4.96109	2.25911	2.50562e-07	2.86589e-06
T265_04888	3.21481	2.93847	9.49121e-08	1.23771e-06
T265_04890	3.51093	2.23415	2.41467e-05	0.000152938
T265_04893	2.03191	6.33337	5.69365e-06	4.27781e-05
T265_04895	1.43909	4.41486	0.00144966	0.00586272
T265_04896	2.44323	3.14968	8.00269e-06	5.754e-05
T265_04901	4.06049	1.5062	1.79102e-07	2.16495e-06
T265_04905	1.86875	6.44474	1.76191e-05	0.000115897
T265_04909	5.37495	2.34879	7.10124e-09	1.31723e-07
T265_04911	7.39816	0.19425	1.95811e-05	0.000126616
T265_04915	2.44065	2.43879	2.05164e-05	0.000132194
T265_04916	2.60681	4.86022	3.19663e-08	4.81228e-07
T265_04918	4.68187	3.83832	4.25437e-15	9.29098e-13
T265_04922	3.48093	4.9125	7.50004e-12	4.53296e-10
T265_04923	2.0211	6.54115	5.17635e-06	3.97485e-05
T265_04925	2.00615	5.86753	4.87638e-06	3.76747e-05
T265_04938	3.09632	2.75718	3.11585e-07	3.48121e-06
T265_04939	1.73751	4.54277	0.00027996	0.00134906
T265_04942	1.97764	3.86135	3.61857e-05	0.000219757
T265_04944	1.39127	4.67662	0.00143289	0.00581299
T265_04962	1.97864	5.02383	1.01025e-05	7.06831e-05
T265_04969	1.57333	5.04492	0.000507869	0.00230044
T265_04971	1.49514	4.01842	0.00139416	0.00568458
T265_04972	2.0892	1.45976	0.00120867	0.00501059
T265_04982	4.28693	2.79741	9.57367e-07	9.19151e-06
T265_04993	1.72082	4.82409	0.00014015	0.000727351
T265_04995	1.94398	3.0668	0.000173094	0.000879566
T265_04996	2.22972	4.39688	2.61458e-06	2.16942e-05
T265_05002	1.62063	2.69507	0.00246668	0.00941108
T265_05005	2.47972	4.85999	1.69745e-07	2.07173e-06
T265_05011	2.19561	2.96713	3.74605e-05	0.000226158
T265_05012	3.7921	4.07373	6.08621e-11	2.62332e-09
T265_05014	2.79199	4.98568	9.70087e-09	1.73515e-07
T265_05017	2.06432	6.17723	2.188e-06	1.85781e-05
T265_05018	2.02193	6.61024	3.17861e-06	2.57607e-05
T265_05019	2.088	3.73906	2.8468e-05	0.000177697
T265_05020	4.03813	4.10953	1.60831e-08	2.65015e-07
T265_05022	1.41056	4.18777	0.00177604	0.00705548
T265_05023	2.1375	2.38759	0.000336548	0.00158811
T265_05041	4.15613	3.39088	4.96895e-09	9.74688e-08
T265_05042	1.71765	5.44084	8.74425e-05	0.000478044
T265_05044	3.51453	2.35482	2.52371e-06	2.10361e-05
T265_05045	3.52189	2.58792	7.55569e-10	2.05232e-08
T265_05046	3.31838	2.44423	2.53339e-09	5.60735e-08
T265_05049	2.18076	6.11661	6.15088e-07	6.32936e-06
T265_05050	7.82658	2.42018	7.40189e-07	7.32541e-06
T265_05054	6.68744	1.91936	0.00085757	0.00366932
T265_05055	2.78847	2.47766	1.15476e-05	7.97377e-05
T265_05062	4.03246	-0.293316	0.000248027	0.00120798
T265_05064	1.52862	6.18354	0.000394072	0.0018264
T265_05067	3.35301	4.30861	6.76201e-10	1.8868e-08
T265_05078	2.84666	5.42672	1.56747e-09	3.72082e-08
T265_05087	2.63882	3.47672	1.25266e-05	8.56676e-05
T265_05088	2.65609	3.801	2.73531e-06	2.25815e-05
T265_05091	2.05759	5.75424	3.92822e-06	3.09477e-05
T265_05092	3.28536	9.25943	3.56371e-13	3.49521e-11
T265_05098	3.23151	5.6337	6.8193e-09	1.27213e-07
T265_05101	3.70829	4.77956	7.57742e-13	6.70868e-11
T265_05104	3.18549	3.99259	7.54945e-09	1.39026e-07
T265_05106	3.60051	3.57783	4.11215e-08	5.89264e-07
T265_05111	4.52529	3.24275	1.56363e-09	3.71707e-08
T265_05114	3.54144	2.63509	2.75999e-09	6.02746e-08
T265_05123	2.49822	4.14759	3.35868e-06	2.71395e-05
T265_05124	2.02497	1.85905	0.00255104	0.0097058
T265_05129	2.21691	5.53241	6.54048e-07	6.64969e-06
T265_05147	2.91224	6.29039	1.32136e-10	4.92996e-09
T265_05148	5.13317	2.83768	2.26405e-10	7.7256e-09
T265_05149	3.51333	4.26474	8.4484e-10	2.2467e-08
T265_05150	4.65734	2.28747	3.67596e-06	2.92417e-05
T265_05153	4.37847	0.953003	2.29623e-05	0.000146228
T265_05155	3.33743	4.59445	3.11634e-10	9.87283e-09
T265_05161	2.63638	3.47963	5.40235e-07	5.636e-06
T265_05167	3.57632	2.47226	1.38101e-05	9.32384e-05
T265_05171	1.92012	3.41299	0.000160578	0.00082345
T265_05172	2.12792	6.08788	1.95318e-06	1.67318e-05
T265_05174	3.1235	3.78265	2.30361e-07	2.66838e-06
T265_05175	1.86304	4.40529	6.99881e-05	0.000396519
T265_05177	2.31109	2.52791	5.91264e-05	0.000341188
T265_05179	2.72294	3.37329	9.41047e-06	6.64085e-05
T265_05180	9.37598	3.41302	2.15063e-13	2.31744e-11
T265_05181	2.88756	8.18047	8.4987e-11	3.55103e-09
T265_05183	1.7319	3.90226	0.00179265	0.00710767
T265_05187	2.41806	3.97152	1.50347e-06	1.34396e-05
T265_05188	7.39816	0.916227	1.95811e-05	0.000126616
T265_05189	2.75937	6.69652	6.41659e-10	1.8027e-08
T265_05191	2.65155	4.91982	3.18384e-08	4.79744e-07
T265_05194	1.43585	7.27449	0.000726431	0.00315686
T265_05195	4.35442	3.58721	4.78145e-11	2.13976e-09
T265_05198	1.95988	3.33731	0.000110982	0.000592864
T265_05203	1.78904	6.3886	3.5858e-05	0.00021801
T265_05206	5.49804	3.37868	1.8437e-09	4.26526e-08
T265_05210	8.7762	1.95151	1.70322e-10	6.05142e-09
T265_05216	5.35748	4.91599	8.2707e-14	1.05012e-11
T265_05217	1.88084	2.45941	0.000951973	0.00403112
T265_05221	2.52984	4.06546	3.71006e-06	2.94557e-05
T265_05223	2.83811	2.74282	3.64545e-05	0.00022098
T265_05226	2.90188	4.19631	3.77999e-07	4.11652e-06
T265_05227	8.15648	2.30211	5.79163e-08	7.92912e-07
T265_05233	3.4771	3.04347	2.41467e-05	0.000152938
T265_05234	3.54918	4.45483	1.10216e-09	2.80315e-08
T265_05235	2.01445	2.77491	0.000382303	0.00177638
T265_05240	2.06047	3.41816	0.00202491	0.00794395
T265_05245	1.99441	3.90682	4.37702e-05	0.00026098
T265_05258	3.14406	3.70889	3.16861e-09	6.65177e-08
T265_05263	6.5816	1.34804	0.00143701	0.00581299
T265_05267	5.95325	4.13138	8.87058e-15	1.68943e-12
T265_05273	1.44714	3.94782	0.00180403	0.00715094
T265_05277	2.33885	4.8402	1.28125e-06	1.16847e-05
T265_05281	2.65017	5.47019	1.57193e-08	2.59805e-07
T265_05283	2.10672	4.33778	2.73818e-05	0.00017144
T265_05285	2.80401	4.01896	2.31355e-08	3.62966e-07
T265_05289	6.87833	0.0171672	0.000315208	0.0014969
T265_05293	1.90063	5.77904	1.2949e-05	8.80037e-05
T265_05298	2.29948	6.0254	1.83184e-07	2.1942e-06
T265_05299	2.20435	4.29576	4.56204e-06	3.54973e-05
T265_05300	4.47754	2.88248	1.08654e-05	7.55689e-05
T265_05303	4.45001	2.45355	2.52664e-07	2.8839e-06
T265_05304	3.28426	4.16344	3.91607e-09	8.0681e-08
T265_05313	2.97091	1.33509	0.00236482	0.00912448
T265_05315	8.72741	3.35627	2.96087e-10	9.49044e-09
T265_05322	2.64555	2.70495	7.57419e-06	5.48685e-05
T265_05325	2.94837	6.05128	1.50419e-10	5.51909e-09
T265_05326	2.94409	4.72003	2.79439e-09	6.08635e-08
T265_05328	3.84214	3.67346	1.66167e-08	2.7271e-07
T265_05335	2.12249	5.9126	1.90847e-06	1.63745e-05
T265_05341	2.67266	4.00516	1.63964e-06	1.44327e-05
T265_05343	2.36204	5.47854	1.57892e-07	1.95918e-06
T265_05347	3.92959	1.55397	1.70381e-05	0.000112572
T265_05348	2.10539	3.36869	1.62596e-05	0.00010782
T265_05352	2.32299	5.26338	5.66254e-07	5.88122e-06
T265_05353	2.04986	2.81898	0.000244362	0.00119404
T265_05355	2.88961	3.70271	2.81438e-07	3.17689e-06
T265_05358	2.3166	5.53234	7.19887e-07	7.22933e-06
T265_05362	3.18723	4.03179	3.92044e-10	1.18527e-08
T265_05364	6.96507	-0.0317645	0.000193974	0.000970404
T265_05367	2.0075	6.22375	3.83909e-06	3.03917e-05
T265_05373	2.57179	3.89036	1.31063e-06	1.18864e-05
T265_05385	2.84687	4.27891	4.33153e-08	6.16923e-07
T265_05399	4.0962	0.49157	0.000164371	0.00084027
T265_05411	1.69734	5.65741	0.000116685	0.000619708
T265_05416	7.4592	1.98566	1.26863e-05	8.63629e-05
T265_05419	2.56418	1.57793	0.000129619	0.000677853
T265_05420	2.97046	5.65133	2.06623e-10	7.12479e-09
T265_05422	3.10051	4.23483	4.11972e-09	8.41548e-08
T265_05426	1.61453	6.75618	0.000169502	0.000863538
T265_05427	1.66741	2.86063	0.00118283	0.00492089
T265_05428	3.66312	0.481515	0.00136958	0.00558712
T265_05434	2.69557	3.97961	2.07336e-06	1.76873e-05
T265_05435	1.62293	4.47431	0.000338687	0.0015959
T265_05436	2.17792	3.97247	3.51202e-05	0.000214081
T265_05437	3.19525	3.87444	1.07184e-08	1.87962e-07
T265_05438	8.04143	1.76612	1.67165e-07	2.04634e-06
T265_05447	3.18604	4.35054	1.20157e-08	2.06946e-07
T265_05448	1.45214	4.23829	0.00157822	0.00635284
T265_05451	6.46738	1.77208	0.00243493	0.00929645
T265_05456	1.98132	5.3925	2.18299e-05	0.000139668
T265_05477	3.78083	3.01863	5.95247e-09	1.13367e-07
T265_05493	6.46738	0.209186	0.00243493	0.00929645
T265_05496	2.75176	6.24693	1.34637e-09	3.2963e-08
T265_05497	1.78989	2.80228	0.0013415	0.00549996
T265_05500	2.28718	3.29306	0.000518548	0.00232951
T265_05508	3.42916	2.65041	6.53968e-08	8.84503e-07
T265_05523	5.55962	4.56308	1.27522e-12	1.01887e-10
T265_05524	7.04689	-0.589007	0.000120499	0.000635229
T265_05525	4.25787	2.3709	1.25988e-06	1.15671e-05
T265_05530	1.72623	3.12588	0.000729229	0.00316566
T265_05533	2.44323	2.91078	8.00269e-06	5.754e-05
T265_05535	2.22457	3.67831	0.000339487	0.00159875
T265_05540	3.41472	2.77897	1.03281e-08	1.82486e-07
T265_05541	6.87833	-0.289228	0.000315208	0.0014969
T265_05544	1.56517	4.48573	0.000502646	0.00228309
T265_05545	2.15737	4.72744	2.30112e-06	1.94479e-05
T265_05555	2.83669	3.58427	3.73139e-06	2.9582e-05
T265_05559	7.19781	1.94263	7.55368e-05	0.000419111
T265_05562	2.14952	6.43315	9.83859e-07	9.37442e-06
T265_05565	1.55355	6.81206	0.000288484	0.00138474
T265_05567	3.01023	3.70306	2.91064e-09	6.27282e-08
T265_05569	2.8885	5.86951	6.87692e-10	1.90993e-08
T265_05570	1.72775	4.21197	0.000887651	0.00377828
T265_05577	1.46567	4.93874	0.000878026	0.00374998
T265_05578	1.49371	4.31264	0.00110031	0.00461037
T265_05581	2.66285	3.95755	8.71753e-07	8.47888e-06
T265_05582	7.82658	0.661211	7.40189e-07	7.32541e-06
T265_05584	1.43949	4.58497	0.00168944	0.0067376
T265_05601	8.99812	2.86561	1.63003e-11	8.8113e-10
T265_05614	5.2683	2.43293	1.65322e-08	2.71596e-07
T265_05615	2.33845	3.96054	4.02276e-06	3.16469e-05
T265_05624	1.48422	9.10927	0.00040506	0.0018715
T265_05627	2.8107	2.43011	4.60098e-05	0.00027324
T265_05628	2.09633	3.38833	3.54645e-05	0.000215858
T265_05629	3.57638	1.54521	0.00213372	0.00832099
T265_05630	1.35941	4.91785	0.00257464	0.00978879
T265_05632	1.9437	5.03759	1.81947e-05	0.0001193
T265_05633	4.02435	3.16188	2.28341e-09	5.13032e-08
T265_05646	2.94282	3.01277	1.83216e-05	0.000119748
T265_05647	2.97091	1.97432	0.00236482	0.00912448
T265_05648	2.11988	2.27113	0.000156638	0.00080476
T265_05649	6.08978	3.68479	2.53132e-11	1.2916e-09
T265_05655	4.14912	3.26851	8.9009e-08	1.1663e-06
T265_05659	2.40234	2.91329	0.000214401	0.00106029
T265_05669	1.39812	4.47308	0.00180487	0.00715094
T265_05670	3.61643	3.19218	3.42912e-08	5.10382e-07
T265_05671	2.47816	2.8636	8.16818e-06	5.86269e-05
T265_05674	3.40982	2.20918	5.25939e-06	4.00116e-05
T265_05679	1.73736	5.13138	0.000137849	0.000717569
T265_05680	2.42735	4.69698	7.33274e-07	7.32541e-06
T265_05683	3.05806	2.70687	9.6533e-07	9.24087e-06
T265_05687	1.93053	6.40336	8.97022e-06	6.35481e-05
T265_05691	3.4681	2.59435	1.40697e-08	2.36599e-07
T265_05692	3.3446	1.73774	1.8279e-06	1.58147e-05
T265_05695	1.81051	3.16971	0.000353121	0.00165772
T265_05701	3.19963	4.99555	2.7291e-10	8.9579e-09
T265_05703	1.99621	3.64967	5.13947e-05	0.000300426
T265_05704	6.94809	5.93706	6.04481e-21	2.30292e-17
T265_05713	4.32626	1.69035	3.36527e-05	0.000206132
T265_05716	3.00416	2.58395	2.24827e-07	2.6072e-06
T265_05717	3.89585	1.3923	0.000575412	0.0025573
T265_05718	3.15723	2.74493	1.03408e-06	9.75087e-06
T265_05721	4.66841	3.6591	1.28665e-11	7.31736e-10
T265_05725	7.51777	1.19179	8.28134e-06	5.92315e-05
T265_05735	2.96028	3.24247	6.34906e-07	6.50352e-06
T265_05738	4.00824	4.10029	9.98162e-11	4.00708e-09
T265_05744	4.69097	4.51313	2.91579e-15	6.72645e-13
T265_05748	2.04769	3.15059	0.000133717	0.000697501
T265_05750	8.42481	0.547587	5.74928e-09	1.10009e-07
T265_05753	2.8548	3.41332	3.11187e-06	2.53579e-05
T265_05756	2.74838	6.73781	8.86307e-10	2.34142e-08
T265_05759	2.89599	3.28198	2.57127e-08	3.96936e-07
T265_05761	1.72576	3.37936	0.000628935	0.00277739
T265_05762	3.56146	3.29974	2.14178e-09	4.89947e-08
T265_05763	3.17028	5.69473	1.09388e-10	4.33819e-09
T265_05764	4.13537	2.83502	3.889e-06	3.0683e-05
T265_05766	1.74639	6.096	5.5768e-05	0.000323794
T265_05769	2.69329	3.72587	4.84009e-07	5.12118e-06
T265_05772	8.19288	2.72962	4.10802e-08	5.89188e-07
T265_05775	3.87415	3.51845	1.14523e-08	1.98916e-07
T265_05777	5.18041	3.44308	1.25818e-10	4.84887e-09
T265_05780	2.19946	5.00193	2.11346e-06	1.80106e-05
T265_05781	2.32551	4.98729	1.88526e-06	1.62007e-05
T265_05782	2.40961	4.81089	4.16951e-07	4.48997e-06
T265_05783	3.48136	5.44395	2.85697e-12	2.017e-10
T265_05784	1.64576	6.23148	0.000147381	0.000762459
T265_05785	2.12332	6.30661	1.72556e-06	1.50656e-05
T265_05786	3.21228	3.00415	5.82005e-07	6.02951e-06
T265_05790	2.56855	2.64255	2.44221e-05	0.000154444
T265_05795	1.97864	5.97626	6.87651e-06	5.05749e-05
T265_05797	1.90514	5.88806	2.11116e-05	0.000135597
T265_05804	8.00094	1.0338	2.40483e-07	2.76801e-06
T265_05806	1.95622	5.61984	1.29653e-05	8.80424e-05
T265_05808	2.37037	3.7809	8.58981e-05	0.000470229
T265_05817	2.25525	3.2083	1.82412e-05	0.000119461
T265_05819	2.78093	2.57767	6.47742e-06	4.78762e-05
T265_05820	2.27587	5.66405	4.53205e-07	4.83271e-06
T265_05823	2.13195	4.98973	2.85558e-06	2.34915e-05
T265_05827	2.84545	6.70751	2.4343e-10	8.22091e-09
T265_05832	4.69899	0.704524	2.58666e-06	2.14734e-05
T265_05834	1.89097	2.55874	0.00117135	0.00487684
T265_05835	6.46738	0.328468	0.00243493	0.00929645
T265_05838	1.41252	5.94138	0.00122743	0.00508191
T265_05839	2.05503	2.20209	0.00123951	0.00512544
T265_05843	3.55828	4.15911	9.79919e-10	2.53556e-08
T265_05844	1.74777	5.05095	0.000110856	0.000592403
T265_05845	2.07317	6.69216	1.98376e-06	1.69714e-05
T265_05851	7.04689	0.628627	0.000120499	0.000635229
T265_05865	6.5816	-0.00798699	0.00143701	0.00581299
T265_05875	3.42335	4.89786	2.89951e-10	9.40416e-09
T265_05877	3.96577	1.9788	0.000376589	0.00175182
T265_05880	3.15385	3.26102	3.15101e-06	2.55623e-05
T265_05883	1.78023	4.1437	0.000267013	0.00129123
T265_05884	3.13187	2.05158	3.15101e-06	2.55623e-05
T265_05886	4.96109	2.6242	2.50562e-07	2.86589e-06
T265_05888	1.56885	6.01537	0.000306221	0.00146398
T265_05891	1.99189	5.86929	7.86963e-06	5.67327e-05
T265_05892	1.86125	8.05389	1.23849e-05	8.48043e-05
T265_05901	2.28147	3.76139	3.44966e-05	0.000210671
T265_05903	2.20486	3.53375	2.39812e-05	0.000152126
T265_05905	2.85918	4.98802	3.14488e-10	9.94403e-09
T265_05907	1.49522	6.93481	0.000428939	0.00197293
T265_05913	3.85465	8.41005	2.22596e-16	8.89245e-14
T265_05916	4.31266	4.95955	5.13098e-13	4.76535e-11
T265_05917	3.62126	9.02088	3.5326e-15	8.03617e-13
T265_05919	3.77405	2.66985	5.88889e-05	0.000340106
T265_05928	2.51673	3.70794	7.25603e-06	5.29855e-05
T265_05930	1.89389	4.95209	2.89972e-05	0.000180794
T265_05932	1.78935	3.85396	0.000363395	0.00170156
T265_05934	4.14912	3.5285	8.9009e-08	1.1663e-06
T265_05938	3.31644	3.11959	1.90865e-07	2.27141e-06
T265_05939	7.95929	3.69541	3.47842e-07	3.82113e-06
T265_05946	3.49479	5.61676	9.76538e-12	5.67189e-10
T265_05949	1.2954	8.11324	0.00203629	0.00798478
T265_05951	8.04143	0.726032	1.67165e-07	2.04634e-06
T265_05953	3.0874	5.28007	9.23145e-10	2.42311e-08
T265_05959	2.05279	3.23302	0.000661742	0.00290115
T265_05961	1.94294	3.76735	6.8184e-05	0.000387908
T265_05967	8.57026	3.83286	1.2482e-09	3.07895e-08
T265_05970	7.87219	2.03025	7.40189e-07	7.32541e-06
T265_05971	2.58866	3.68184	1.98426e-06	1.69714e-05
T265_05975	2.29127	4.58142	1.50405e-06	1.34396e-05
T265_05980	1.90246	2.06701	0.0014637	0.00591657
T265_05982	2.66719	3.28378	9.52733e-07	9.15776e-06
T265_05989	1.66577	3.9284	0.000332003	0.00156847
T265_05991	1.90716	5.01601	2.22107e-05	0.000141828
T265_05992	3.3332	1.67975	7.62932e-05	0.000422307
T265_05994	7.12432	2.94222	7.55368e-05	0.000419111
T265_05996	3.7416	3.0583	4.31452e-08	6.16107e-07
T265_06000	1.9485	3.31771	0.000214792	0.00106158
T265_06010	4.88215	5.06146	6.53812e-15	1.29021e-12
T265_06013	1.2903	7.26682	0.00215181	0.0083736
T265_06014	3.72126	4.46804	3.06256e-10	9.7781e-09
T265_06027	1.73284	6.07483	6.44318e-05	0.000368867
T265_06030	2.48657	6.81195	2.72412e-08	4.17384e-07
T265_06036	3.13496	5.39101	7.67904e-11	3.21675e-09
T265_06040	1.67903	5.77951	0.000120829	0.000636764
T265_06049	6.96507	1.3739	0.000193974	0.000970404
T265_06054	1.46822	6.1966	0.000681009	0.00297685
T265_06055	2.64268	3.9048	3.14487e-06	2.55623e-05
T265_06061	3.0598	8.31768	7.38264e-12	4.49517e-10
T265_06063	3.63608	5.92578	1.78757e-14	3.08196e-12
T265_06064	2.91557	5.90796	1.48017e-10	5.44802e-09
T265_06066	3.61033	4.84665	1.14816e-09	2.8827e-08
T265_06073	5.26588	4.08066	3.09445e-16	1.12631e-13
T265_06074	3.29487	1.98189	0.000102431	0.000552792
T265_06075	1.39221	5.13959	0.00130124	0.00534563
T265_06076	1.67996	5.66771	0.000117461	0.000623225
T265_06077	1.32655	6.61675	0.00184056	0.00727907
T265_06092	2.3785	4.1185	1.04358e-05	7.29217e-05
T265_06094	7.57405	2.48178	5.44527e-06	4.11414e-05
T265_06111	1.48164	5.6688	0.000633664	0.00279601
T265_06112	1.97717	5.10872	2.71357e-05	0.000169999
T265_06113	7.4592	2.57184	1.26863e-05	8.63629e-05
T265_06114	1.77029	2.56737	0.000734368	0.00318628
T265_06116	2.80949	2.50829	9.46782e-06	6.66409e-05
T265_06118	2.8096	5.10717	3.7736e-09	7.82377e-08
T265_06119	2.53072	2.88935	9.83727e-06	6.89156e-05
T265_06122	3.85392	2.06071	3.14646e-05	0.000194109
T265_06127	2.04769	2.84905	0.000133717	0.000697501
T265_06134	7.39816	2.2695	1.95811e-05	0.000126616
T265_06135	1.74248	4.70104	0.000125801	0.00065957
T265_06137	3.27913	3.38437	9.0029e-07	8.72477e-06
T265_06139	2.58644	2.96813	2.06401e-05	0.00013273
T265_06140	2.70914	2.91508	1.26108e-06	1.15716e-05
T265_06145	3.89585	-0.0530838	0.000575412	0.0025573
T265_06149	1.76744	4.92154	0.000107542	0.000576953
T265_06150	1.80948	4.24961	0.000114322	0.000608938
T265_06155	6.46738	-0.0967241	0.00243493	0.00929645
T265_06158	2.24276	5.65911	1.25051e-06	1.15133e-05
T265_06160	1.73374	6.22876	6.747e-05	0.000384246
T265_06164	2.14023	4.77193	4.99903e-06	3.85133e-05
T265_06165	4.25787	2.25804	1.25988e-06	1.15671e-05
T265_06169	4.25787	3.37567	1.25988e-06	1.15671e-05
T265_06170	3.00222	6.86354	9.14586e-11	3.73566e-09
T265_06173	2.91079	4.58425	3.16193e-09	6.64817e-08
T265_06174	4.71281	4.37029	9.75375e-17	4.78328e-14
T265_06182	6.46738	0.128591	0.00243493	0.00929645
T265_06186	2.72248	3.24083	5.4672e-06	4.1228e-05
T265_06188	2.30136	5.02262	7.66479e-07	7.5582e-06
T265_06191	1.74822	2.99001	0.00120418	0.00499577
T265_06192	2.59779	3.71443	1.21297e-05	8.33355e-05
T265_06201	3.54531	3.38816	6.50562e-09	1.22618e-07
T265_06209	3.24931	5.23305	5.45481e-09	1.05553e-07
T265_06211	2.29738	2.84047	1.52916e-05	0.000101896
T265_06214	1.89204	6.28167	1.35585e-05	9.17667e-05
T265_06216	2.9313	2.36585	0.000211448	0.00104797
T265_06222	3.57638	0.17008	0.00213372	0.00832099
T265_06223	1.83926	2.26033	0.000727725	0.0031604
T265_06225	6.96507	0.408463	0.000193974	0.000970404
T265_06229	1.65761	2.7529	0.0023803	0.00917341
T265_06230	2.42319	3.48683	7.3941e-06	5.39217e-05
T265_06233	4.31542	2.26181	7.29517e-07	7.30364e-06
T265_06240	2.30431	5.3554	3.69388e-07	4.04155e-06
T265_06242	1.48728	3.84451	0.00124481	0.00514141
T265_06247	2.92896	2.46058	5.20497e-07	5.44742e-06
T265_06248	5.08525	5.97246	1.6398e-19	2.23819e-16
T265_06258	2.44339	4.39944	1.4807e-07	1.8471e-06
T265_06260	2.2835	4.42342	5.59087e-06	4.20252e-05
T265_06265	1.60176	3.74621	0.000843217	0.00362971
T265_06266	1.74459	4.1102	0.000262367	0.00127102
T265_06267	2.28562	3.58318	2.00127e-05	0.000129203
T265_06270	2.25031	4.99141	2.92119e-06	2.3947e-05
T265_06273	1.45058	5.29834	0.000910692	0.00386832
T265_06276	2.7213	3.753	1.57571e-06	1.40125e-05
T265_06283	1.96793	2.71268	0.000371711	0.00173652
T265_06284	2.69329	3.66978	4.84009e-07	5.12118e-06
T265_06287	3.02673	4.68473	1.40307e-09	3.40457e-08
T265_06290	1.93393	4.78684	1.87964e-05	0.000122266
T265_06292	1.98643	3.8141	5.91663e-05	0.000341188
T265_06294	2.1392	5.65112	2.5702e-06	2.13909e-05
T265_06297	3.06842	2.54329	1.86467e-05	0.000121534
T265_06301	2.66813	3.31634	9.30708e-06	6.57923e-05
T265_06305	1.32533	5.77635	0.0019092	0.007517
T265_06310	2.73314	5.2701	2.52283e-08	3.90562e-07
T265_06313	1.61518	4.75092	0.000389941	0.00180982
T265_06314	2.89204	3.37577	8.24462e-05	0.000452846
T265_06317	2.34615	3.6526	1.10913e-05	7.69766e-05
T265_06326	2.75275	5.52027	6.21296e-09	1.1778e-07
T265_06336	7.39816	0.582462	1.95811e-05	0.000126616
T265_06342	2.61731	2.31882	0.000511792	0.00231501
T265_06343	2.30077	5.21524	1.22442e-06	1.13112e-05
T265_06353	8.22839	2.17248	2.92755e-08	4.43575e-07
T265_06357	1.37485	7.03192	0.00119758	0.00497091
T265_06361	4.07389	6.53546	2.83291e-16	1.05455e-13
T265_06364	2.79084	2.65267	5.12576e-07	5.37642e-06
T265_06370	1.64007	3.73305	0.000711031	0.0030966
T265_06371	7.62821	2.07498	3.60565e-06	2.87242e-05
T265_06373	2.24072	5.19302	1.74967e-06	1.52273e-05
T265_06380	1.34389	5.75013	0.00183461	0.00726075
T265_06383	1.89196	3.18238	0.00195502	0.00769372
T265_06386	7.33442	1.09378	3.04594e-05	0.000188333
T265_06391	2.3744	2.23633	0.000266845	0.00129118
T265_06397	2.35554	3.52419	0.000138064	0.00071789
T265_06402	3.19525	4.67164	1.07184e-08	1.87962e-07
T265_06404	3.7523	3.74756	8.37165e-09	1.51617e-07
T265_06406	4.89093	1.15981	4.77852e-07	5.06914e-06
T265_06409	2.03377	3.21506	0.000163399	0.00083713
T265_06410	3.57632	2.05832	1.38101e-05	9.32384e-05
T265_06412	1.95227	3.59978	0.000172319	0.000876796
T265_06416	1.52663	4.77061	0.000662624	0.00290423
T265_06420	2.91329	2.39494	9.45778e-06	6.66275e-05
T265_06423	2.14101	1.41589	0.00220539	0.00855975
T265_06433	2.24608	5.53836	6.11791e-07	6.30619e-06
T265_06436	8.26304	1.76896	2.09586e-08	3.33283e-07
T265_06450	5.15314	3.34646	5.33968e-08	7.39921e-07
T265_06453	1.85883	4.21335	0.000330313	0.00156274
T265_06456	2.76352	5.35975	1.01773e-08	1.80699e-07
T265_06459	1.63155	6.40009	0.000175431	0.000890696
T265_06461	4.35146	4.40856	2.91015e-13	2.96058e-11
T265_06462	2.27529	4.86018	7.97914e-07	7.83985e-06
T265_06463	3.34716	1.71285	0.000240916	0.00117966
T265_06464	3.46823	4.53846	8.7573e-11	3.59571e-09
T265_06466	1.4919	5.66809	0.000641611	0.00282271
T265_06467	2.06592	5.90733	3.16221e-06	2.56405e-05
T265_06472	2.42319	3.8014	7.3941e-06	5.39217e-05
T265_06473	3.25549	2.14633	0.000137915	0.000717569
T265_06474	1.97109	4.24836	3.12023e-05	0.000192781
T265_06475	3.30992	3.60111	2.82292e-09	6.14031e-08
T265_06479	7.73081	0.551577	1.61305e-06	1.42515e-05
T265_06483	2.06901	4.57549	5.55635e-06	4.18233e-05
T265_06485	1.64665	6.54465	0.000115502	0.000614226
T265_06489	1.46535	4.04008	0.00187019	0.00737671
T265_06490	3.92814	4.51641	2.62467e-11	1.32275e-09
T265_06491	1.90973	4.02601	0.000301944	0.00144522
T265_06497	1.62456	6.49149	0.000158164	0.000812091
T265_06498	4.42408	2.57553	3.28061e-07	3.64539e-06
T265_06499	1.58148	6.58353	0.000223512	0.00110135
T265_06512	2.43733	5.40914	1.70848e-07	2.08053e-06
T265_06513	3.01439	4.79202	3.32142e-09	6.94784e-08
T265_06518	4.00149	1.51489	9.34721e-06	6.59905e-05
T265_06520	1.8634	5.67002	2.52291e-05	0.00015924
T265_06521	3.96613	2.76278	3.86593e-09	7.99495e-08
T265_06522	1.37075	7.38491	0.00118583	0.00492962
T265_06523	2.77144	1.28662	0.000660977	0.00289934
T265_06528	1.69995	4.92501	0.000146278	0.000756996
T265_06537	2.41574	1.50895	0.000411667	0.00190042
T265_06542	1.29893	6.49479	0.00230903	0.00893658
T265_06552	1.49639	6.29905	0.000494713	0.00225251
T265_06555	3.67853	5.13376	5.14969e-13	4.76535e-11
T265_06556	3.45982	3.01886	4.61867e-08	6.51026e-07
T265_06567	1.3536	6.86689	0.00136852	0.00558712
T265_06569	2.5822	3.26758	1.16915e-06	1.08804e-05
T265_06575	1.7662	3.61668	0.000300224	0.00143867
T265_06581	2.12355	3.09477	6.64123e-05	0.000378749
T265_06585	3.34716	0.791596	0.000240916	0.00117966
T265_06596	6.78604	1.54232	0.000517265	0.00232627
T265_06597	3.91515	4.40059	5.83418e-12	3.74738e-10
T265_06600	3.29087	0.732865	0.000348534	0.00163806
T265_06603	3.46465	3.65085	2.87824e-09	6.22366e-08
T265_06607	3.65321	5.13061	4.01667e-13	3.86575e-11
T265_06608	2.20682	7.99896	3.72478e-07	4.06744e-06
T265_06609	2.93299	4.82817	1.04571e-08	1.83971e-07
T265_06621	1.47011	4.86375	0.00225989	0.00875881
T265_06622	2.99246	2.77905	1.16813e-05	8.04914e-05
T265_06623	2.61731	3.18474	0.000511792	0.00231501
T265_06628	4.2922	3.22813	1.86508e-08	3.03057e-07
T265_06630	1.90673	4.53963	3.74291e-05	0.000226135
T265_06631	3.22589	3.31862	1.23456e-08	2.11939e-07
T265_06635	2.04802	4.40832	1.43217e-05	9.62954e-05
T265_06636	1.68573	3.62746	0.000623824	0.00275779
T265_06643	1.68441	5.53181	0.000124841	0.000654746
T265_06647	8.6769	2.00469	5.21239e-10	1.51641e-08
T265_06649	4.02046	2.58772	1.96633e-08	3.17305e-07
T265_06650	1.47487	4.54918	0.00101427	0.00427393
T265_06660	2.65358	6.35049	1.00696e-08	1.79076e-07
T265_06662	3.56599	6.47042	3.90728e-14	5.46986e-12
T265_06670	3.04041	2.93344	2.76889e-06	2.28242e-05
T265_06678	1.47123	6.97311	0.000553932	0.00247486
T265_06683	3.82237	0.315541	0.000575412	0.0025573
T265_06687	3.69882	2.62377	4.66319e-06	3.61983e-05
T265_06691	1.26897	8.04903	0.00253296	0.00964597
T265_06692	1.60827	3.71216	0.00133517	0.00547954
T265_06695	2.17675	5.55161	1.17968e-06	1.09411e-05
T265_06697	5.21679	4.37305	6.60301e-16	2.04058e-13
T265_06698	3.4302	4.07162	2.64356e-10	8.75552e-09
T265_06701	2.19107	2.03531	0.000414119	0.00191013
T265_06704	4.0962	0.856519	0.000164371	0.00084027
T265_06714	1.93585	5.68742	1.62321e-05	0.000107681
T265_06717	1.40841	4.18852	0.00170459	0.00679472
T265_06718	2.84347	4.70109	2.1795e-09	4.9788e-08
T265_06719	2.12116	5.26218	3.05261e-06	2.49494e-05
T265_06725	2.49945	2.96955	1.85858e-05	0.000121282
T265_06726	1.59479	5.4365	0.000304533	0.00145676
T265_06731	1.26355	7.37522	0.00260124	0.009883
T265_06735	2.63874	1.2542	0.00159155	0.00638764
T265_06736	2.92326	4.25853	1.91895e-07	2.28087e-06
T265_06737	7.26773	2.34076	4.77659e-05	0.000280918
T265_06738	1.85199	3.58474	9.78311e-05	0.000529711
T265_06749	2.03231	4.53196	1.79324e-05	0.000117721
T265_06752	2.4746	3.65928	3.32298e-06	2.68909e-05
T265_06753	1.70251	4.40786	0.000192783	0.000970404
T265_06755	1.64041	4.75564	0.000285157	0.00137007
T265_06756	3.07563	3.22619	1.13828e-07	1.45883e-06
T265_06757	2.34092	4.12184	3.40234e-06	2.73842e-05
T265_06758	6.46738	1.88678	0.00243493	0.00929645
T265_06763	9.24344	3.58095	9.71979e-13	8.12247e-11
T265_06765	3.7324	1.81069	8.09767e-05	0.000445971
T265_06766	4.79166	2.94395	8.37742e-09	1.51617e-07
T265_06771	3.60884	3.84619	4.54667e-11	2.05718e-09
T265_06773	2.84187	3.0457	3.95263e-06	3.1125e-05
T265_06774	3.30846	3.60843	4.90446e-10	1.43961e-08
T265_06783	6.46738	0.545606	0.00243493	0.00929645
T265_06784	4.66623	4.68419	1.27345e-15	3.47631e-13
T265_06787	7.62821	0.00329798	3.60565e-06	2.87242e-05
T265_06792	2.14593	5.85485	1.27831e-06	1.16773e-05
T265_06793	2.49895	5.583	3.29062e-08	4.92661e-07
T265_06795	2.22926	5.84644	6.45489e-07	6.59543e-06
T265_06796	3.22769	4.82875	2.42329e-10	8.20064e-09
T265_06797	7.12432	1.81828	7.55368e-05	0.000419111
T265_06804	2.08051	2.63453	0.00102772	0.00432502
T265_06806	1.83953	9.48644	1.46619e-05	9.82195e-05
T265_06808	3.55925	5.55472	5.1456e-13	4.76535e-11
T265_06813	2.24158	1.92096	0.000277866	0.00133937
T265_06819	2.85516	4.10037	4.1497e-07	4.47452e-06
T265_06820	4.08051	5.85951	5.20753e-16	1.7407e-13
T265_06828	2.92147	2.78769	1.74357e-06	1.51904e-05
T265_06829	2.32125	0.907355	0.0014361	0.00581299
T265_06831	4.18474	3.65222	5.73319e-11	2.5041e-09
T265_06833	3.21619	3.40667	1.39101e-08	2.35123e-07
T265_06836	1.57589	6.16249	0.000250985	0.0012213
T265_06859	3.43672	2.32438	5.25939e-06	4.00116e-05
T265_06860	2.20447	5.43357	1.0865e-06	1.01923e-05
T265_06863	2.01815	4.01264	2.61234e-05	0.000164378
T265_06866	1.98214	4.55691	1.66009e-05	0.000109994
T265_06867	2.1959	3.74782	7.73826e-06	5.59827e-05
T265_06869	6.5816	0.501525	0.00143701	0.00581299
T265_06872	2.88944	3.8768	1.31612e-07	1.66042e-06
T265_06873	3.51671	2.62348	4.00253e-07	4.33008e-06
T265_06897	5.46496	3.60149	1.97899e-14	3.32767e-12
T265_06903	1.51158	3.99455	0.000964871	0.00407883
T265_06904	1.61638	4.9866	0.00033115	0.00156489
T265_06905	3.19222	4.92001	1.06989e-10	4.25334e-09
T265_06907	4.85453	2.82278	6.64018e-07	6.71355e-06
T265_06910	3.81905	4.66174	5.50549e-12	3.5972e-10
T265_06912	1.77236	6.07848	4.60928e-05	0.000273633
T265_06913	3.7992	3.39662	1.21973e-10	4.72291e-09
T265_06918	2.24139	1.21045	0.00240987	0.00927425
T265_06920	4.65734	0.984357	3.67596e-06	2.92417e-05
T265_06924	1.73836	3.11802	0.000751116	0.0032555
T265_06925	2.03651	3.31178	4.75081e-05	0.000280918
T265_06929	1.91558	1.66723	0.00156395	0.00630004
T265_06930	1.80508	6.22019	4.06225e-05	0.000243899
T265_06931	6.46738	1.08694	0.00243493	0.00929645
T265_06936	1.57255	5.63182	0.000360559	0.00169021
T265_06939	4.06049	2.81767	1.79102e-07	2.16495e-06
T265_06942	1.82935	6.06021	2.79001e-05	0.000174352
T265_06943	1.5983	6.62464	0.000185093	0.000936269
T265_06944	1.81376	5.06893	4.53324e-05	0.000269412
T265_06947	7.62821	2.85614	3.60565e-06	2.87242e-05
T265_06950	3.21619	3.4707	1.39101e-08	2.35123e-07
T265_06953	2.62981	3.56113	8.85433e-06	6.27814e-05
T265_06954	2.4798	3.39634	3.1802e-05	0.000195895
T265_06957	2.70283	4.92044	2.11954e-08	3.35895e-07
T265_06958	1.47898	4.21184	0.00129886	0.00533837
T265_06960	2.24139	1.34207	0.00240987	0.00927425
T265_06962	1.35736	5.19463	0.00221108	0.00857573
T265_06969	4.54931	1.98476	9.11609e-08	1.19354e-06
T265_06971	2.5301	3.22988	4.79494e-06	3.70979e-05
T265_06972	2.51258	6.23667	2.67457e-08	4.11331e-07
T265_06976	2.17065	5.59581	1.78249e-06	1.548e-05
T265_06978	5.15314	2.93535	5.33968e-08	7.39921e-07
T265_06982	3.16206	3.75751	5.52388e-10	1.59569e-08
T265_06983	8.42558	5.17818	1.50359e-25	2.46274e-21
T265_06987	2.67852	2.73333	2.58959e-05	0.000163072
T265_06991	3.11743	2.93712	2.32806e-07	2.69099e-06
[truncated: 2,315 more rows]
