# Supplementary material for: Transcriptome changes of liver fluke Opisthorchis viverrini in diabetic hamsters
Source: Parasite. 2024 Sep 13;31:54. doi: 10.1051/parasite/2024056 (PMC11396942; doi:10.1051/parasite/2024056)
Supplement: Supplementary file 1 — Supplementary Table 1: Comparison of O. viverrini from diabetic (DM) and non-diabetic (NC) hamsters at 21 days post-infection. Supplementary Table 2: Comparison of O. viverrini from diabetic (DM) and non-diabetic (NC) hamsters at 35 days post-infection. Supplementary Table 3: Gene Ontology enrichment profile in O. viverrini at 21 days post-infection. Supplementary Table 4: Gene Ontology enrichment profile in O. viverrini at 35 days post-infection. [file parasite-31-54-s1.zip › parasite230129-1-olm/Supplementary Table S2.xlsx]

## Sheet: Sheet 1 - SigD35_N2_vs_N1
D35-DM vs D35-NC
	logFC	logCPM	PValue	FDR
T265_00003	2.87806	4.48098	1.30025e-09	3.86366e-07
T265_00070	2.79985	3.85265	1.11607e-08	1.96561e-06
T265_00116	2.31686	3.35515	1.46544e-06	0.00010001
T265_00125	3.06078	1.88467	2.9659e-07	2.77591e-05
T265_00150	2.56101	6.80838	5.62211e-09	1.2171e-06
T265_00156	2.09896	5.70115	1.73026e-06	0.000113359
T265_00159	1.72872	4.22963	0.000108806	0.00380797
T265_00194	1.65898	5.83019	0.000113549	0.00390777
T265_00233	2.43129	4.85076	7.81509e-08	9.77124e-06
T265_00243	2.42742	2.33421	9.54756e-06	0.000498024
T265_00244	8.0146	0.460369	2.58666e-06	0.000159274
T265_00257	3.27892	2.78204	4.06942e-09	1.05799e-06
T265_00280	3.5274	3.00648	9.03083e-11	6.72345e-08
T265_00310	4.72459	2.8519	2.46891e-13	1.01096e-09
T265_00326	2.02583	3.74909	3.45024e-05	0.00146403
T265_00336	3.41663	3.22671	7.25384e-11	5.65765e-08
T265_00387	2.27712	2.74889	6.7429e-06	0.000370611
T265_00428	2.16848	2.40312	3.35266e-05	0.00143003
T265_00446	1.83587	4.80301	3.24424e-05	0.00139835
T265_00490	2.10545	2.99899	1.49764e-05	0.000743327
T265_00492	1.70212	3.46382	0.000285946	0.00859783
T265_00500	2.64883	4.65761	1.02202e-08	1.83952e-06
T265_00533	3.20859	2.70736	4.92653e-09	1.1365e-06
T265_00579	1.98105	3.75807	1.59631e-05	0.000775158
T265_00594	2.15638	4.10727	2.48698e-06	0.000154296
T265_00698	2.9775	2.88914	7.15674e-09	1.42951e-06
T265_00699	1.73551	5.14109	7.02938e-05	0.00267133
T265_00730	1.84178	4.05257	4.44013e-05	0.00182726
T265_00742	2.65349	2.50688	5.17915e-07	4.4182e-05
T265_00748	2.97478	4.48	3.02081e-10	1.59606e-07
T265_00811	2.60277	2.98541	6.42127e-07	5.2587e-05
T265_00812	1.74731	4.91259	7.17488e-05	0.00270777
T265_00820	2.15222	4.75345	1.3982e-06	9.66291e-05
T265_00856	4.02438	-0.0148569	0.000167283	0.00539357
T265_00857	2.1936	2.51401	1.63741e-05	0.000791123
T265_00870	2.84469	3.49976	8.2473e-09	1.55267e-06
T265_00932	2.55642	1.45806	0.000104403	0.00368539
T265_00940	2.51712	4.27327	7.17007e-08	9.20958e-06
T265_00952	8.72862	1.07932	5.3911e-09	1.20736e-06
T265_00955	2.96952	3.4113	2.83442e-09	7.7375e-07
T265_00962	1.90594	2.14804	0.000293688	0.00879399
T265_00999	1.82325	2.90057	0.000191698	0.00610859
T265_01007	1.83433	2.55411	0.0002652	0.00802904
T265_01012	2.5776	3.00684	3.04152e-07	2.83051e-05
T265_01017	2.36109	1.42399	9.01297e-05	0.0032588
T265_01018	2.88161	4.41441	7.4348e-10	2.76761e-07
T265_01051	3.35957	0.384822	0.000342416	0.00993656
T265_01086	1.80341	3.04904	0.000219586	0.00686375
T265_01096	4.44873	2.80139	3.54475e-13	1.16119e-09
T265_01139	-4.04828	0.00299358	4.95961e-05	0.00201073
T265_01149	2.38652	3.58332	1.90227e-06	0.000122185
T265_01214	2.66064	1.34412	0.000119861	0.00409
T265_01217	2.10907	4.73401	2.33363e-06	0.000145333
T265_01336	2.62689	5.71282	4.38499e-09	1.07168e-06
T265_01372	2.02391	2.63346	5.57473e-05	0.00220552
T265_01377	5.80783	1.50427	1.25818e-10	8.58654e-08
T265_01418	2.99783	1.45355	7.80284e-06	0.000417656
T265_01454	3.1234	2.60975	1.27574e-08	2.1766e-06
T265_01530	1.77716	6.12115	3.4961e-05	0.00147965
T265_01548	2.70452	2.15806	1.16915e-06	8.27326e-05
T265_01605	1.72838	7.04281	5.01299e-05	0.00202236
T265_01608	1.69167	4.01093	0.000179712	0.00576027
T265_01610	3.59001	2.59925	9.45111e-10	3.29361e-07
T265_01645	2.49513	3.54209	2.66323e-07	2.56511e-05
T265_01653	7.83249	-0.0252705	1.08654e-05	0.000552685
T265_01671	5.49899	1.26111	3.41807e-09	9.02977e-07
T265_01724	2.08568	3.79999	7.2154e-06	0.000391328
T265_01742	2.5854	4.05658	2.7797e-08	4.0682e-06
T265_01759	3.53659	1.19933	1.15422e-05	0.000581693
T265_01767	3.73673	1.42038	2.41467e-05	0.00109556
T265_01856	1.86598	3.56873	5.1527e-05	0.00207361
T265_01857	2.54038	3.11331	2.94487e-07	2.77207e-05
T265_01869	2.68434	6.58131	1.31761e-09	3.86366e-07
T265_01891	2.26645	3.89762	1.00607e-06	7.42961e-05
T265_01990	1.72814	4.7454	8.82232e-05	0.00319692
T265_01992	2.88928	3.28106	9.55696e-09	1.7588e-06
T265_02040	-7.1189	-0.600217	0.000315208	0.0092856
T265_02041	3.304	0.682999	2.42341e-05	0.00109649
T265_02078	2.50228	5.00834	2.62109e-08	3.97553e-06
T265_02093	1.81797	5.05423	3.29291e-05	0.00141561
T265_02096	3.01422	3.35505	2.63155e-09	7.34339e-07
T265_02113	3.08912	1.26052	6.24382e-06	0.000345498
T265_02148	2.07951	4.10678	7.06639e-06	0.00038452
T265_02179	-2.68991	5.48897	4.41111e-09	1.07168e-06
T265_02229	2.42905	4.19878	1.25119e-07	1.38468e-05
T265_02245	1.83642	5.49174	2.45067e-05	0.00110319
T265_02260	2.22129	4.62136	1.01154e-06	7.42961e-05
T265_02293	2.81232	1.44184	3.61081e-05	0.00151645
T265_02307	8.45371	0.571452	7.2206e-08	9.20958e-06
T265_02316	2.64338	3.3717	1.05388e-07	1.20709e-05
T265_02338	1.8282	4.82427	3.89523e-05	0.00163171
T265_02357	2.38775	1.29548	0.000142756	0.00473459
T265_02367	3.73683	1.20487	1.8279e-06	0.000117925
T265_02368	2.75464	4.03431	7.60306e-09	1.46506e-06
T265_02394	3.32902	0.954635	1.86809e-05	0.000886881
T265_02436	2.03165	5.75513	3.13314e-06	0.000189364
T265_02462	2.8097	1.55975	1.33399e-05	0.000668176
T265_02463	3.69635	2.59681	1.9391e-10	1.17631e-07
T265_02482	9.74766	1.56485	6.73949e-14	5.51931e-10
T265_02485	2.75729	1.31876	5.36019e-05	0.00213612
T265_02501	4.22698	0.239175	4.06483e-05	0.00169842
T265_02566	2.54742	2.41075	1.01756e-06	7.44043e-05
T265_02598	2.18641	4.9076	1.07634e-06	7.76625e-05
T265_02599	2.27872	1.90239	5.71591e-05	0.00223974
T265_02600	2.70457	3.54358	4.37594e-08	6.12595e-06
T265_02605	2.07651	4.05203	5.77308e-06	0.000321623
T265_02614	3.45761	2.73296	2.44999e-10	1.38374e-07
T265_02629	3.73673	0.697275	2.41467e-05	0.00109556
T265_02675	1.98587	2.49951	9.77844e-05	0.0035217
T265_02759	2.61362	4.57622	1.58613e-08	2.59792e-06
T265_02763	2.34306	2.65585	4.26989e-06	0.000249773
T265_02765	2.51169	2.48942	1.20204e-06	8.4499e-05
T265_02766	3.35459	4.22525	5.39761e-12	8.03704e-09
T265_02767	3.37273	2.71653	1.32099e-09	3.86366e-07
T265_02772	2.90213	4.48679	6.57215e-10	2.69113e-07
T265_02779	-3.04271	1.22246	2.31155e-05	0.00105757
T265_02790	1.63916	5.5363	0.000135561	0.00455925
T265_02803	3.41098	2.43185	5.45481e-09	1.20736e-06
T265_02819	2.24603	3.65245	1.78504e-06	0.000116021
T265_02823	2.18552	4.38488	1.4764e-06	0.000100167
T265_02881	2.25173	3.36743	3.70742e-06	0.000220014
T265_02908	2.63187	3.07714	2.18973e-07	2.17367e-05
T265_02920	6.33186	1.87128	2.29058e-13	1.01096e-09
T265_02934	3.09702	2.74016	5.64744e-09	1.2171e-06
T265_02958	2.13471	5.03111	1.37993e-06	9.57706e-05
T265_03004	2.08986	5.91627	1.70565e-06	0.000112196
T265_03017	1.77701	3.99764	8.41668e-05	0.00306348
T265_03064	3.29752	3.29627	2.13912e-10	1.25131e-07
T265_03065	2.42198	2.79508	1.47997e-06	0.000100167
T265_03074	2.71981	2.78101	1.39545e-07	1.48717e-05
T265_03153	2.22412	2.04766	5.96033e-05	0.00228628
T265_03170	4.10536	1.95318	5.52888e-10	2.38309e-07
T265_03202	1.80341	3.07676	0.000219586	0.00686375
T265_03212	7.71106	0.209917	2.29623e-05	0.00105646
T265_03226	2.74638	2.00811	2.30762e-05	0.00105757
T265_03262	2.86768	5.63088	2.9471e-10	1.59606e-07
T265_03377	2.28424	3.906	8.99518e-07	6.85265e-05
T265_03394	2.85277	2.09198	9.72232e-07	7.27132e-05
T265_03511	2.252	9.00563	1.6448e-07	1.6733e-05
T265_03590	-3.24386	1.42694	3.14646e-05	0.00137063
T265_03627	1.97758	2.72702	7.50107e-05	0.00279227
T265_03640	2.79463	5.21776	8.09851e-10	2.94768e-07
T265_03696	1.82723	5.38832	2.59026e-05	0.00115288
T265_03776	1.82576	4.51441	4.42187e-05	0.00182433
T265_03788	2.31117	1.73185	0.000113566	0.00390777
T265_03972	3.03553	3.60449	1.24548e-09	3.84899e-07
T265_04028	-1.81943	4.37807	4.18532e-05	0.00173548
T265_04051	1.87891	2.56457	0.000142798	0.00473459
T265_04114	4.10887	0.311275	8.1742e-05	0.0029952
T265_04140	3.3893	2.43754	6.8193e-09	1.37893e-06
T265_04178	3.10296	1.6357	8.4118e-07	6.4684e-05
T265_04184	1.76129	6.90755	3.57151e-05	0.00150767
T265_04185	2.06701	4.82703	4.42926e-06	0.000256704
T265_04187	2.07088	3.41798	1.46395e-05	0.000728817
T265_04198	1.7067	5.4903	8.67163e-05	0.00314928
T265_04223	1.73673	4.30846	0.000108222	0.0038038
T265_04248	2.45078	3.98858	1.49801e-07	1.5628e-05
T265_04258	3.04314	3.83315	4.63152e-10	2.11504e-07
T265_04329	1.74833	4.29697	9.92782e-05	0.00355039
T265_04350	1.88916	6.73173	1.07175e-05	0.000546859
T265_04369	2.9446	2.10599	1.06849e-06	7.74373e-05
T265_04377	4.02438	0.224971	0.000167283	0.00539357
T265_04467	2.38907	3.40426	5.92267e-07	4.92424e-05
T265_04497	3.39456	4.63755	1.3697e-12	2.24344e-09
T265_04522	2.71071	4.62429	4.49708e-09	1.07168e-06
T265_04532	2.12061	3.0791	2.4845e-05	0.00111489
T265_04534	2.98914	2.08293	5.39201e-07	4.57594e-05
T265_04538	2.27388	3.58964	1.52469e-06	0.000102348
T265_04557	2.16991	2.06033	6.64123e-05	0.00254151
T265_04577	2.04667	4.04709	8.74599e-06	0.000460613
T265_04692	2.07362	3.3904	1.70152e-05	0.000819684
T265_04700	2.82258	2.82922	8.1406e-08	1.00252e-05
T265_04722	2.9085	3.08732	1.26449e-08	2.1766e-06
T265_04756	3.5553	1.94032	3.44015e-08	4.94265e-06
T265_04774	2.59817	2.99971	3.12278e-07	2.88972e-05
T265_04878	3.62163	0.444737	5.69854e-05	0.00223828
T265_04966	2.04263	2.01232	0.000113187	0.00390777
T265_05020	2.37512	4.10953	2.52708e-07	2.46375e-05
T265_05179	2.43875	3.37329	4.51321e-07	3.87026e-05
T265_05180	2.42354	3.41302	5.89336e-07	4.92424e-05
T265_05216	2.39921	4.91599	9.19166e-08	1.09094e-05
T265_05223	2.32795	2.74282	4.69101e-06	0.000268651
T265_05263	2.61926	1.34804	4.83045e-05	0.00197302
T265_05300	1.80725	2.88248	0.000157421	0.00516713
T265_05303	3.23092	2.45355	1.82444e-08	2.93647e-06
T265_05313	2.438	1.33509	0.000110315	0.00384436
T265_05315	2.56039	3.35627	1.39828e-07	1.48717e-05
T265_05411	1.94167	5.65741	8.6338e-06	0.000457647
T265_05416	2.86235	1.98566	8.54408e-07	6.53941e-05
T265_05523	2.6696	4.56308	6.27325e-09	1.33441e-06
T265_05569	2.00869	5.86951	3.90514e-06	0.00023008
T265_05627	3.05364	2.43011	5.89592e-08	7.85116e-06
T265_05659	1.90361	2.91329	9.78311e-05	0.0035217
T265_05704	2.29536	5.93706	1.61876e-07	1.66648e-05
T265_05735	2.21847	3.24247	5.83642e-06	0.00032405
T265_05744	2.36554	4.51313	2.55337e-07	2.47465e-05
T265_05753	2.65366	3.41332	6.61985e-08	8.74407e-06
T265_05762	2.55361	3.29974	3.75481e-07	3.30645e-05
T265_05771	1.80204	3.23017	0.000108462	0.00380407
T265_05772	2.50391	2.72962	1.00908e-06	7.42961e-05
T265_05806	2.43457	5.61984	4.49706e-08	6.24215e-06
T265_05860	1.88038	4.23496	5.94539e-05	0.00228628
T265_05861	2.12442	2.46128	0.000213497	0.00669897
T265_05880	2.10762	3.26102	1.06443e-05	0.000544821
T265_05886	3.72548	2.6242	1.31458e-10	8.60656e-08
T265_05894	1.79099	2.93606	0.000256911	0.00780694
T265_05939	2.21688	3.69541	1.74031e-06	0.000113564
T265_05940	1.96979	3.14356	3.22026e-05	0.00139168
T265_05951	7.71106	0.726032	2.29623e-05	0.00105646
T265_05967	2.67371	3.83286	1.54826e-08	2.5615e-06
T265_05968	1.96678	2.70929	7.85134e-05	0.00289633
T265_05970	2.84313	2.03025	9.72232e-07	7.27132e-05
T265_05971	2.58562	3.68184	8.20759e-08	1.00323e-05
T265_05992	2.67991	1.67975	2.89231e-05	0.00127347
T265_06038	1.98134	4.75377	1.00858e-05	0.000519481
T265_06066	2.25982	4.84665	4.34542e-07	3.74598e-05
T265_06073	3.36987	4.08066	1.96697e-11	2.01356e-08
T265_06092	2.11976	4.1185	3.56481e-06	0.00021232
T265_06160	1.70822	6.22876	6.71061e-05	0.00256207
T265_06168	6.87695	-0.759213	0.000315208	0.0092856
T265_06169	3.06324	3.37567	1.15753e-09	3.646e-07
T265_06201	2.19925	3.38816	5.13184e-06	0.000288847
T265_06248	2.89531	5.97246	1.3662e-10	8.60656e-08
T265_06312	2.29433	1.85801	7.56834e-05	0.00281093
T265_06353	3.66173	2.17248	5.25974e-09	1.19652e-06
T265_06371	2.24783	2.07498	3.3446e-05	0.00143003
T265_06402	2.85841	4.67164	7.06672e-10	2.75585e-07
T265_06437	3.93464	-0.139161	0.000240916	0.00742147
T265_06462	2.0536	4.86018	4.83073e-06	0.000274731
T265_06473	2.43687	2.14633	9.54756e-06	0.000498024
T265_06490	2.55957	4.51641	2.69983e-08	4.02004e-06
T265_06491	2.71329	4.02601	9.83188e-09	1.78929e-06
T265_06551	7.6682	-0.0206313	3.36527e-05	0.00143168
T265_06601	1.92944	3.39246	0.000176544	0.00566983
T265_06622	1.81043	2.77905	0.000221861	0.00692165
T265_06623	1.89866	3.18474	5.81231e-05	0.00226128
T265_06639	7.5314	-0.28833	7.35111e-05	0.00274883
T265_06736	2.92499	4.25853	6.14404e-10	2.58034e-07
T265_06737	4.27642	2.34076	8.03572e-12	1.01244e-08
T265_06758	3.1683	1.88678	9.95399e-08	1.15419e-05
T265_06763	2.20783	3.58095	2.53064e-06	0.000156412
T265_06765	2.17965	1.81069	0.000138125	0.00461703
T265_06766	3.08202	2.94395	6.62071e-09	1.35551e-06
T265_06828	2.72738	2.78769	3.31168e-07	2.99679e-05
T265_06831	2.72443	3.65222	2.62139e-08	3.97553e-06
T265_06842	8.08146	0.246618	1.82875e-06	0.000117925
T265_06863	1.925	4.01264	2.93311e-05	0.00128453
T265_06897	1.76806	3.60149	0.000160306	0.00524083
T265_06907	2.5641	2.82278	4.13265e-07	3.58141e-05
T265_06957	2.07042	4.92044	3.28187e-06	0.0001969
T265_06966	2.22874	1.92165	4.19732e-05	0.00173606
T265_06981	1.88929	5.04581	1.94741e-05	0.000916568
T265_06983	1.72317	5.17818	7.61018e-05	0.00282007
T265_07038	2.04726	1.86094	0.000135438	0.00455925
T265_07041	1.91496	2.29231	0.000288547	0.00865588
T265_07053	2.61076	1.30803	5.87912e-05	0.00227448
T265_07098	2.3686	5.26435	1.13274e-07	1.27952e-05
T265_07109	3.05684	0.379929	0.000159961	0.00523999
T265_07118	2.55049	3.82857	6.85139e-08	8.90627e-06
T265_07146	2.31305	6.19632	1.29937e-07	1.41458e-05
T265_07180	2.05442	9.09736	1.49995e-06	0.000101101
T265_07238	2.86108	1.96958	5.54716e-06	0.000310092
T265_07292	1.7476	5.74522	5.2641e-05	0.00210294
T265_07294	2.54408	3.79087	1.08273e-07	1.23153e-05
T265_07304	3.06454	1.7834	1.17163e-06	8.27326e-05
T265_07307	2.34393	2.20797	1.57275e-05	0.000770227
T265_07308	3.84486	1.17607	7.59611e-07	5.9246e-05
T265_07309	4.26373	1.09875	2.88451e-07	2.73095e-05
T265_07310	1.62019	5.08732	0.000203117	0.0064225
T265_07349	2.32842	3.90113	6.52434e-07	5.31653e-05
T265_07366	-3.76025	1.47639	1.57716e-06	0.000105438
T265_07399	2.26599	2.49935	1.8074e-05	0.000865595
T265_07405	2.16902	4.21807	1.65374e-06	0.000109662
T265_07421	2.29082	2.8141	6.51492e-06	0.000359286
T265_07454	2.72944	2.65782	8.32153e-07	6.42917e-05
T265_07455	2.00383	3.21241	7.32322e-05	0.00274883
T265_07469	2.40384	1.45482	0.000120421	0.00410057
T265_07515	2.7379	1.99511	3.08661e-06	0.000187243
T265_07548	2.32469	3.21543	2.27095e-06	0.000141969
T265_07612	3.23433	4.02071	6.64508e-11	5.44199e-08
T265_07628	3.38144	2.78906	2.47688e-09	7.11733e-07
T265_07642	2.24301	2.8676	8.04603e-06	0.00042927
T265_07643	3.40158	0.921031	1.11765e-05	0.000566747
T265_07644	2.55373	2.88486	5.82671e-07	4.89414e-05
T265_07675	2.49679	1.49487	5.20713e-05	0.00208808
T265_07761	2.35078	2.63978	4.78174e-05	0.001958
T265_07788	1.88108	2.23058	0.000211463	0.00664789
T265_07854	1.90183	4.22648	2.68804e-05	0.00119316
T265_07864	3.2713	3.85202	2.84909e-11	2.74501e-08
T265_07865	3.01261	3.75761	6.85232e-10	2.73742e-07
T265_07891	4.08248	3.15538	4.71584e-13	1.28734e-09
T265_07902	5.90554	1.80449	4.04084e-11	3.67694e-08
T265_07914	2.31147	3.31906	2.05086e-06	0.000130704
T265_08044	2.63114	4.54118	1.18912e-08	2.07198e-06
T265_08092	2.20212	1.89553	7.66895e-05	0.00283544
T265_08177	2.39945	2.77324	2.26923e-06	0.000141969
T265_08207	2.07119	4.95331	3.52478e-06	0.000210702
T265_08260	2.35978	3.57028	1.13075e-06	8.08761e-05
T265_08376	2.40061	3.43876	8.1458e-07	6.32323e-05
T265_08462	2.46197	2.79518	2.01275e-06	0.000128777
T265_08476	2.61076	1.38674	5.87912e-05	0.00227448
T265_08568	2.79739	4.94696	1.1166e-09	3.58604e-07
T265_08602	1.92222	2.54928	0.000233186	0.00724736
T265_08637	2.29447	2.79427	2.38598e-05	0.00108858
T265_08638	2.13515	3.46521	9.66214e-06	0.000500811
T265_08663	2.22521	2.85789	1.55601e-05	0.000767649
T265_08701	4.2643	0.517176	2.88486e-05	0.00127347
T265_08702	2.85563	3.92951	3.30676e-09	8.87892e-07
T265_08713	-2.3844	1.02049	0.000246499	0.00753246
T265_08736	1.84483	2.78415	0.000248776	0.00758789
T265_08753	2.47028	4.74317	5.76992e-08	7.74635e-06
T265_08853	1.69293	3.99157	0.000210121	0.00661842
T265_08860	1.92497	2.91451	7.13766e-05	0.00269995
T265_08868	2.77839	1.48004	1.59963e-05	0.000775158
T265_08919	2.45672	2.22689	5.07175e-06	0.000287157
T265_08949	6.87695	-0.657711	0.000315208	0.0092856
T265_08957	3.72269	1.38419	1.5198e-07	1.5755e-05
T265_08969	9.18902	1.63801	4.74447e-11	4.08998e-08
T265_08985	-2.82986	6.11187	4.64873e-10	2.11504e-07
T265_08998	1.88628	3.4755	5.8879e-05	0.00227448
T265_09105	4.57722	1.76856	3.61157e-10	1.79254e-07
T265_09197	2.48064	1.31584	0.000187233	0.00598963
T265_09212	4.07973	1.25047	1.27052e-06	8.89307e-05
T265_09214	1.84097	3.60621	6.97099e-05	0.0026553
T265_09232	3.59098	3.86115	9.1472e-13	1.99282e-09
T265_09325	2.64766	5.0549	4.68003e-09	1.09506e-06
T265_09332	1.87632	4.23443	3.59893e-05	0.00151534
T265_09333	2.00926	2.5083	0.000114799	0.00394192
T265_09362	1.77721	3.62786	0.000137325	0.00460911
T265_09409	1.87853	2.42085	0.000286087	0.00859783
T265_09416	8.29372	0.384208	2.50562e-07	2.45745e-05
T265_09479	2.90018	2.93105	8.75046e-08	1.06166e-05
T265_09504	2.17098	4.74171	1.37235e-06	9.56497e-05
T265_09525	1.94304	4.2582	1.88408e-05	0.00089189
T265_09526	2.22412	2.05163	5.96033e-05	0.00228628
T265_09532	5.24272	1.11728	4.35206e-08	6.12595e-06
T265_09592	1.75689	3.87069	9.82796e-05	0.00352445
T265_09701	1.76278	5.05238	5.21413e-05	0.00208808
T265_09720	2.57193	4.36579	3.29776e-08	4.78001e-06
T265_09764	2.54714	2.59785	1.43587e-06	9.84022e-05
T265_09789	1.92725	3.66923	4.10857e-05	0.00170798
T265_09810	1.82153	3.00129	0.000132528	0.00448488
T265_09826	6.87695	-0.515484	0.000315208	0.0092856
T265_09837	2.65773	2.22952	7.27583e-07	5.75705e-05
T265_09894	2.51559	3.75316	9.41717e-08	1.10967e-05
T265_09922	2.94528	3.15064	4.5147e-09	1.07168e-06
T265_10047	1.72057	4.39113	0.000113023	0.00390777
T265_10075	2.59857	3.36832	9.152e-08	1.09094e-05
T265_10112	2.54673	3.84604	1.28422e-07	1.41169e-05
T265_10156	1.92391	2.81291	0.000103513	0.00366976
T265_10205	1.63582	5.33955	0.000162194	0.00529157
T265_10230	2.99674	1.87161	7.36758e-05	0.00274883
T265_10231	2.06686	3.28536	1.01228e-05	0.000519754
T265_10233	3.67962	0.92766	2.8657e-06	0.000174488
T265_10235	-2.0044	2.93448	8.25716e-05	0.00301212
T265_10254	1.93607	2.86294	0.000135437	0.00455925
T265_10255	2.04176	5.87849	2.60406e-06	0.000159745
T265_10287	1.77507	3.93499	0.00010111	0.00360017
T265_10293	2.66411	4.67086	6.61371e-09	1.35551e-06
T265_10294	1.84189	4.26983	4.73365e-05	0.00194317
T265_10312	2.23659	2.49037	1.73701e-05	0.000834325
T265_10350	1.54738	7.25601	0.000251289	0.0076503
T265_10351	2.47806	5.35823	2.6603e-08	3.99753e-06
T265_10438	2.32962	2.38193	6.94653e-06	0.000379258
T265_10500	2.26848	5.38629	3.24362e-07	2.95152e-05
T265_10584	2.65886	2.69961	7.18354e-07	5.71161e-05
T265_10632	2.16726	4.69908	1.17186e-06	8.27326e-05
T265_10645	2.06038	1.74576	0.000319994	0.0093928
T265_10660	4.18868	0.311239	5.75184e-05	0.00224308
T265_10705	1.93028	3.41552	7.13766e-05	0.00269995
T265_10733	1.63077	4.03917	0.000334479	0.00976548
T265_10810	1.69743	3.07213	0.000338988	0.00987951
T265_10811	2.82233	2.99116	4.27862e-08	6.09388e-06
T265_10886	2.29795	3.39627	2.06157e-06	0.000130878
T265_10932	2.52699	3.42725	2.2605e-07	2.23041e-05
T265_10951	2.01672	2.91195	9.83377e-05	0.00352445
T265_10954	1.93332	2.0023	0.000236019	0.00732151
T265_10958	7.62403	0.407405	4.95961e-05	0.00201073
T265_10993	2.32146	3.36652	1.0463e-06	7.61658e-05
T265_10995	2.98537	2.35603	5.67971e-08	7.68827e-06
T265_11037	2.20728	2.97196	7.76633e-06	0.000417065
T265_11041	3.3689	1.09038	3.90405e-06	0.00023008
T265_11048	2.53828	3.8968	1.23078e-07	1.37368e-05
T265_11054	1.94206	4.09848	2.01675e-05	0.00094012
T265_11077	7.94449	0.626842	5.24925e-06	0.000294444
T265_11094	2.36199	2.99663	4.35124e-06	0.000253626
T265_11128	3.49654	0.282576	0.000137915	0.00461703
T265_11140	2.33654	2.6096	6.94653e-06	0.000379258
T265_11238	2.33275	1.78138	5.68159e-05	0.00223828
T265_11242	2.96055	3.13583	1.82868e-08	2.93647e-06
T265_11243	3.22578	4.56134	1.40215e-11	1.64042e-08
T265_11247	3.68215	3.1198	6.98617e-12	9.53554e-09
T265_11309	-2.37138	0.899409	0.000112106	0.00389849
T265_11320	2.81911	2.22693	6.27911e-07	5.19422e-05
T265_11321	2.12459	3.68767	7.3669e-06	0.000396916
T265_11352	1.72358	4.34024	0.000120722	0.00410229
T265_11382	1.57605	5.58295	0.000263139	0.00798139
T265_11411	2.5907	2.78068	6.99384e-07	5.58791e-05
T265_11467	3.15836	3.45451	3.55734e-10	1.79254e-07
T265_11491	2.51111	4.29266	4.88298e-08	6.6807e-06
T265_11506	1.80351	3.35701	0.000100744	0.00359497
T265_11516	4.26373	1.13077	2.88451e-07	2.73095e-05
T265_11523	1.83183	2.8418	0.000241054	0.00742147
T265_11581	1.98239	3.48601	1.85762e-05	0.000884476
T265_11596	2.16577	2.92474	4.89735e-05	0.00199537
T265_11606	2.09493	3.54757	9.9407e-06	0.000513623
T265_11655	3.02465	2.04891	1.67776e-07	1.6963e-05
T265_11687	2.97425	3.15744	7.43191e-09	1.4619e-06
T265_11708	2.36918	4.16995	3.19386e-07	2.92929e-05
T265_11713	2.3713	5.38027	1.23287e-07	1.37368e-05
T265_11743	2.50439	2.99804	6.63659e-07	5.35471e-05
T265_11827	1.75016	4.82737	7.24826e-05	0.00272918
T265_11858	-4.39898	-0.869193	0.000193974	0.00615718
T265_11861	1.76068	3.39883	0.000141741	0.00471866
T265_11874	-1.58429	11.432	0.0001628	0.00529157
T265_11884	1.88587	4.25257	2.9133e-05	0.00127927
T265_11948	1.81972	4.29789	5.44177e-05	0.00216337
T265_12006	1.59285	4.51114	0.000308981	0.00918474
T265_12018	1.72557	2.8747	0.000324985	0.00952223
T265_12032	3.91263	1.30884	4.00253e-07	3.4871e-05
T265_12057	7.71106	0.0965515	2.29623e-05	0.00105646
T265_12080	2.10651	4.32481	3.26863e-06	0.000196827
T265_12191	3.25519	1.2847	9.35096e-06	0.000490895
T265_12264	2.99674	1.06203	7.36758e-05	0.00274883
T265_12297	-2.5198	0.331419	0.000106371	0.00374676
T265_12390	-7.1189	-0.501491	0.000315208	0.0092856
T265_12423	1.94047	2.46887	0.000342766	0.00993656
T265_12444	2.08719	2.06362	0.000189959	0.00606498
T265_12446	2.23732	4.80238	5.70161e-07	4.81375e-05
T265_12455	2.18742	2.5522	2.00599e-05	0.000938744
T265_12462	4.87931	1.42263	4.92328e-10	2.17942e-07
T265_12468	2.96132	3.71272	1.0369e-09	3.44747e-07
T265_12487	2.65718	0.881324	0.000204856	0.00646501
T265_12527	2.58348	3.27139	3.6037e-07	3.22541e-05
T265_12533	4.10887	0.101063	8.1742e-05	0.0029952
T265_12540	2.23427	4.35961	9.96535e-07	7.4192e-05
T265_12551	2.63543	2.01852	7.25603e-06	0.000392233
T265_12611	1.81658	3.23721	0.000140526	0.00468774
T265_12619	2.99244	3.27469	2.64522e-09	7.34339e-07
T265_12632	2.86412	3.12408	2.78184e-08	4.0682e-06
T265_12647	3.627	2.18711	7.8043e-09	1.48636e-06
T265_12680	2.34047	3.62293	1.40971e-06	9.70154e-05
T265_12699	2.4897	3.85	1.00064e-07	1.15419e-05
T265_12700	7.79314	0.259275	1.57535e-05	0.000770227
T265_12704	2.83394	2.67961	7.47637e-08	9.41965e-06
T265_12728	3.33359	3.00978	1.0524e-09	3.44747e-07
T265_12750	2.79391	2.26101	9.04542e-07	6.85902e-05
T265_12786	1.73039	3.38696	0.000275148	0.00829955
T265_12808	2.25758	3.51347	2.17259e-06	0.000137393
T265_12858	1.66195	3.34047	0.000319017	0.00938094
T265_12861	2.91469	2.30731	1.30412e-07	1.41458e-05
T265_12875	1.8486	2.52148	0.000225951	0.00703583
T265_12877	2.2535	8.88653	1.62792e-07	1.66648e-05
T265_12890	3.22623	0.550637	4.10672e-05	0.00170798
T265_12894	1.6837	5.02524	0.000119771	0.00409
T265_12934	2.22632	4.94863	6.83154e-07	5.48499e-05
T265_12939	1.82258	2.68305	0.0002435	0.00747669
T265_12942	2.74582	2.10918	7.43648e-07	5.82786e-05
T265_12971	3.09944	2.10097	7.25341e-08	9.20958e-06
T265_13008	2.27439	4.24764	6.56141e-07	5.32026e-05
T265_13010	4.02438	0.313365	0.000167283	0.00539357
T265_13053	2.15834	1.74647	0.000244075	0.00747669
T265_13079	3.60629	3.27396	1.80581e-11	1.97182e-08
T265_13097	1.57432	4.9813	0.000297105	0.00886392
T265_13111	2.23861	3.35708	4.43822e-06	0.000256704
T265_13127	3.80623	3.3522	1.25395e-12	2.24344e-09
T265_13139	2.81687	2.81649	8.86619e-08	1.06779e-05
T265_13149	2.01277	5.57178	4.45107e-06	0.000256704
T265_13229	2.34078	4.18221	3.34741e-07	3.01249e-05
T265_13231	1.60147	4.51931	0.000298001	0.00887446
T265_13275	3.52884	1.3512	0.000102431	0.00363931
T265_13283	2.3495	1.87214	1.96168e-05	0.000920642
T265_13350	1.88572	4.81669	2.05349e-05	0.000952809
T265_13353	2.00664	3.44743	2.52299e-05	0.00112907
T265_13407	3.56716	2.59075	8.79128e-10	3.13027e-07
T265_13461	2.22086	1.41753	0.000241033	0.00742147
T265_13470	2.12699	3.01683	1.58215e-05	0.000771252
T265_13476	1.66169	3.77768	0.000296014	0.00884747
T265_13513	2.55642	1.11472	0.000104403	0.00368539
T265_13515	2.70436	0.846714	0.000162828	0.00529157
T265_13521	3.2055	2.0904	6.68246e-08	8.75616e-06
T265_13526	4.14932	0.0734891	8.1742e-05	0.0029952
T265_13548	2.31296	5.1836	2.16607e-07	2.16329e-05
T265_13550	1.55803	4.80673	0.000344499	0.00996917
T265_13591	2.19267	3.37345	4.81144e-06	0.000274587
T265_13600	2.22278	4.07095	1.08245e-06	7.77607e-05
T265_13646	2.07935	2.64934	8.25716e-05	0.00301212
T265_13659	3.15747	3.80256	1.17057e-10	8.33599e-08
T265_13668	4.63411	1.17312	6.45012e-09	1.35444e-06
T265_13683	2.40785	2.23992	1.82073e-05	0.000869439
T265_13706	1.86975	2.92634	0.000192635	0.00612655
T265_13712	2.5865	2.3385	2.19461e-06	0.000138252
T265_13752	2.03046	4.12204	9.6608e-06	0.000500811
T265_13795	1.96026	3.67795	1.9432e-05	0.000916568
T265_13812	1.77226	3.49779	0.000198957	0.00630313
T265_13831	8.37593	0.691551	1.33489e-07	1.43844e-05
T265_13885	2.46093	3.43114	3.62777e-07	3.22931e-05
T265_13911	7.38027	-0.322425	0.000164371	0.00533114
T265_13917	3.11462	3.26939	1.00977e-09	3.44562e-07
T265_13918	2.55524	4.10797	4.89458e-08	6.6807e-06
T265_13926	1.87214	7.41803	1.13333e-05	0.000572926
T265_13963	2.15626	2.12155	5.47538e-05	0.00217146
T265_13970	2.19762	2.51049	2.02041e-05	0.00094012
T265_13993	1.71755	4.09903	0.000146005	0.00482141
T265_13994	2.57373	3.16464	1.79651e-07	1.80522e-05
T265_14005	2.96673	2.04802	1.47896e-07	1.55281e-05
T265_14028	2.71825	2.53965	3.73488e-07	3.30645e-05
T265_14034	2.52796	3.13058	3.84781e-07	3.37023e-05
T265_14055	2.05857	4.15648	8.48124e-06	0.00045102
T265_14081	2.16499	3.02857	1.55371e-05	0.000767649
T265_14091	2.72818	1.91578	1.69882e-06	0.000112196
T265_14098	2.55511	5.63732	1.07932e-08	1.92154e-06
T265_14122	2.21297	4.19392	1.60915e-06	0.000107139
T265_14137	3.7722	2.61041	3.89767e-10	1.87764e-07
T265_14152	2.29021	1.1252	0.00033982	0.00988617
T265_14211	2.15552	3.96517	2.66584e-06	0.000162925
T265_14255	2.62027	5.16843	7.49736e-09	1.4619e-06
T265_14297	2.12237	2.05912	0.000145175	0.00480367
T265_14298	2.97905	2.77135	1.43733e-08	2.40225e-06
T265_14361	3.02427	3.2331	4.34416e-09	1.07168e-06
T265_14384	1.942	4.56903	1.16989e-05	0.00058778
T265_14515	2.21335	3.23374	4.67882e-06	0.000268651
T265_14518	2.26404	3.9776	9.52299e-07	7.18789e-05
T265_14519	1.6392	3.82553	0.000329643	0.00964148
T265_14603	2.95067	3.27523	1.97493e-08	3.11033e-06
T265_14621	2.32508	1.64324	0.000113566	0.00390777
T265_14672	3.94678	1.72232	1.40813e-08	2.3777e-06
T265_14714	3.36522	2.6942	7.41535e-10	2.76761e-07
T265_14735	1.81648	3.07088	0.000121784	0.00412982
T265_14787	2.08975	2.57878	3.1684e-05	0.00137653
T265_14807	2.92699	3.03578	2.53104e-08	3.91093e-06
T265_14845	2.58796	1.80628	5.74146e-05	0.00224308
T265_14863	-8.43555	6.52221	4.77845e-33	7.82662e-29
T265_14871	2.23203	2.62187	1.42695e-05	0.000712563
T265_14885	8.57468	0.546481	2.20515e-08	3.43982e-06
T265_14902	3.27095	1.44111	6.38276e-07	5.25343e-05
T265_14915	7.75268	0.153226	1.57535e-05	0.000770227
T265_14924	7.48276	-0.287076	0.000109596	0.00382744
T265_14930	1.66443	4.35415	0.000175647	0.00565212
T265_14936	2.68099	3.82639	1.94779e-08	3.09736e-06
T265_15023	3.62163	0.303058	5.69854e-05	0.00223828
T265_15037	1.67699	3.72028	0.000244217	0.00747669
T265_15054	-2.23556	2.41602	0.000273264	0.00825791
T265_15056	3.07942	1.85804	7.37291e-07	5.80581e-05
T265_15078	3.33803	2.40872	4.46475e-09	1.07168e-06
T265_15112	8.40232	0.469298	9.79951e-08	1.14647e-05
T265_15150	2.10893	2.64064	2.70075e-05	0.00119555
T265_15257	1.91115	4.46196	2.45169e-05	0.00110319
T265_15271	-2.69443	2.08737	3.03616e-05	0.00132611
T265_15290	4.3669	2.68627	9.73355e-13	1.99282e-09
T265_15383	2.85977	2.62119	8.10441e-08	1.00252e-05
T265_15403	2.48199	3.90608	1.46849e-07	1.55177e-05
T265_15422	2.05586	2.67543	5.01227e-05	0.00202236
T265_15475	1.86905	4.78602	2.5334e-05	0.00113064
T265_15478	1.7287	3.93188	0.000155566	0.0051165
T265_15523	2.63113	1.97746	8.68317e-06	0.00045878
T265_15597	2.41868	3.91603	3.20131e-07	2.92929e-05
T265_15626	1.79329	5.83647	3.32311e-05	0.00142485
T265_15653	4.53246	0.797074	4.01499e-06	0.000235704
T265_15680	-2.91543	3.38106	2.67802e-07	2.56511e-05
T265_15691	3.28176	2.56609	9.38731e-09	1.74721e-06
T265_15800	3.12424	1.33138	5.08429e-06	0.000287157
T265_15806	3.7088	0.590856	3.20597e-05	0.00138917
T265_15811	1.8548	2.96809	0.000154123	0.00507924
T265_15840	3.93464	0.0477483	0.000240916	0.00742147
T265_15880	1.87491	2.63671	0.000117871	0.00403892
