# Supplementary material for: Transcriptome changes of liver fluke Opisthorchis viverrini in diabetic hamsters
Source: Parasite. 2024 Sep 13;31:54. doi: 10.1051/parasite/2024056 (PMC11396942; doi:10.1051/parasite/2024056)
Supplement: Supplementary file 1 — Supplementary Table 1: Comparison of O. viverrini from diabetic (DM) and non-diabetic (NC) hamsters at 21 days post-infection. Supplementary Table 2: Comparison of O. viverrini from diabetic (DM) and non-diabetic (NC) hamsters at 35 days post-infection. Supplementary Table 3: Gene Ontology enrichment profile in O. viverrini at 21 days post-infection. Supplementary Table 4: Gene Ontology enrichment profile in O. viverrini at 35 days post-infection. [file parasite-31-54-s1.zip › parasite230129-1-olm/Supplementary Table S3.xlsx]

## Sheet: Sheet 1 - SigGene_enricheGO
SigGene_enricheGO (D21)
	ONTOLOGY	ID	Description	GeneRatio	BgRatio	pvalue	p.adjust	qvalue	geneID	Count
GO:0007165	BP	GO:0007165	signal transduction	194/1286	314/2913	2.28591e-11	1.29611e-08	1.06114e-08	T265_03975/T265_14927/T265_13011/T265_07616/T265_14770/T265_07805/T265_04558/T265_11986/T265_13229/T265_15550/T265_06910/T265_02093/T265_09567/T265_11101/T265_09409/T265_11177/T265_01999/T265_00345/T265_11013/T265_04053/T265_15716/T265_10452/T265_13600/T265_15306/T265_05701/T265_14144/T265_07077/T265_02194/T265_02981/T265_08652/T265_11467/T265_09608/T265_03150/T265_09665/T265_02959/T265_01150/T26…	194
GO:0007154	BP	GO:0007154	cell communication	206/1286	340/2913	6.90997e-11	1.78823e-08	1.46404e-08	T265_03975/T265_14927/T265_13011/T265_07616/T265_14770/T265_07805/T265_04558/T265_11986/T265_13229/T265_15550/T265_00721/T265_08602/T265_06910/T265_02093/T265_09567/T265_11101/T265_00821/T265_09409/T265_11177/T265_01999/T265_00345/T265_11013/T265_04053/T265_15716/T265_10452/T265_13600/T265_15306/T265_05210/T265_05701/T265_14144/T265_07077/T265_02194/T265_02981/T265_08652/T265_11467/T265_09608/T26…	206
GO:0023052	BP	GO:0023052	signaling	202/1286	333/2913	9.46151e-11	1.78823e-08	1.46404e-08	T265_03975/T265_14927/T265_13011/T265_07616/T265_14770/T265_07805/T265_04558/T265_11986/T265_13229/T265_15550/T265_06910/T265_02093/T265_09567/T265_11101/T265_00821/T265_09409/T265_11177/T265_01999/T265_00345/T265_11013/T265_04053/T265_15716/T265_10452/T265_13600/T265_15306/T265_05210/T265_05701/T265_14144/T265_07077/T265_02194/T265_02981/T265_08652/T265_11467/T265_09608/T265_03150/T265_09665/T26…	202
GO:0051716	BP	GO:0051716	cellular response to stimulus	246/1286	421/2913	1.41652e-10	2.00791e-08	1.64391e-08	T265_03975/T265_14927/T265_13011/T265_07616/T265_14770/T265_07805/T265_04558/T265_11986/T265_13229/T265_15550/T265_06910/T265_02093/T265_12826/T265_09567/T265_11101/T265_09409/T265_11177/T265_01999/T265_00345/T265_11013/T265_04053/T265_15716/T265_10452/T265_00335/T265_13600/T265_15306/T265_05701/T265_14144/T265_07077/T265_02194/T265_02981/T265_07987/T265_08652/T265_11467/T265_09608/T265_11068/T26…	246
GO:0050896	BP	GO:0050896	response to stimulus	258/1286	452/2913	1.32247e-09	1.49968e-07	1.22781e-07	T265_00666/T265_03975/T265_14927/T265_13011/T265_07616/T265_14770/T265_07805/T265_04558/T265_11986/T265_13229/T265_15550/T265_06910/T265_02093/T265_12826/T265_09567/T265_11101/T265_09409/T265_11177/T265_01999/T265_00345/T265_11013/T265_04053/T265_15716/T265_10452/T265_00335/T265_13600/T265_15306/T265_03290/T265_05701/T265_14144/T265_07077/T265_02194/T265_02981/T265_07987/T265_08652/T265_11467/T26…	258
GO:0048519	BP	GO:0048519	negative regulation of biological process	53/1286	79/2913	2.60574e-05	0.00246242	0.00201602	T265_02435/T265_07639/T265_02478/T265_02354/T265_02981/T265_07587/T265_06209/T265_05104/T265_07818/T265_13168/T265_09919/T265_03538/T265_04888/T265_00614/T265_04125/T265_14407/T265_12616/T265_13055/T265_07537/T265_03848/T265_15131/T265_13819/T265_08494/T265_03312/T265_13071/T265_15081/T265_11305/T265_06270/T265_06752/T265_05615/T265_14342/T265_09287/T265_08609/T265_05019/T265_16000/T265_06122/T26…	53
GO:0010468	BP	GO:0010468	regulation of gene expression	112/1286	193/2913	4.25348e-05	0.00344532	0.00282073	T265_06784/T265_08766/T265_03790/T265_13477/T265_14329/T265_00311/T265_01203/T265_04035/T265_15416/T265_10771/T265_11013/T265_02467/T265_10452/T265_08172/T265_07639/T265_13104/T265_02478/T265_02354/T265_00239/T265_00276/T265_01354/T265_04800/T265_12852/T265_00022/T265_15656/T265_01150/T265_07587/T265_09350/T265_06209/T265_05104/T265_14759/T265_09719/T265_07827/T265_13168/T265_06436/T265_03538/T26…	112
GO:0019219	BP	GO:0019219	regulation of nucleobase-containing compound metabolic process	87/1286	146/2913	8.63004e-05	0.00581192	0.0047583	T265_06784/T265_08766/T265_03790/T265_13477/T265_14329/T265_00311/T265_01203/T265_04035/T265_10771/T265_11013/T265_10452/T265_08172/T265_07639/T265_13104/T265_02478/T265_00239/T265_00276/T265_04800/T265_12852/T265_00022/T265_15656/T265_01150/T265_09350/T265_08999/T265_05104/T265_14759/T265_09719/T265_07827/T265_06436/T265_11677/T265_10344/T265_07537/T265_13413/T265_00211/T265_00752/T265_03848/T26…	87
GO:0016070	BP	GO:0016070	RNA metabolic process	253/1286	487/2913	9.22527e-05	0.00581192	0.0047583	T265_06784/T265_08766/T265_03790/T265_00300/T265_00004/T265_13477/T265_14329/T265_00311/T265_01203/T265_07943/T265_14448/T265_04035/T265_11911/T265_10771/T265_05012/T265_11013/T265_13991/T265_08843/T265_10452/T265_08172/T265_14797/T265_07639/T265_13104/T265_00610/T265_02478/T265_02354/T265_00239/T265_03337/T265_14412/T265_00276/T265_14392/T265_04800/T265_12852/T265_00022/T265_11303/T265_15656/T26…	253
GO:0051252	BP	GO:0051252	regulation of RNA metabolic process	86/1286	145/2913	0.000120007	0.00650563	0.00532624	T265_06784/T265_08766/T265_03790/T265_13477/T265_14329/T265_00311/T265_01203/T265_04035/T265_10771/T265_11013/T265_10452/T265_08172/T265_07639/T265_13104/T265_02478/T265_00239/T265_00276/T265_04800/T265_12852/T265_00022/T265_15656/T265_01150/T265_09350/T265_05104/T265_14759/T265_09719/T265_07827/T265_06436/T265_11677/T265_10344/T265_07537/T265_13413/T265_00211/T265_00752/T265_03848/T265_15230/T26…	86
GO:0010605	BP	GO:0010605	negative regulation of macromolecule metabolic process	33/1286	46/2913	0.000126211	0.00650563	0.00532624	T265_07639/T265_02478/T265_02354/T265_07587/T265_06209/T265_05104/T265_13168/T265_03538/T265_00614/T265_04125/T265_07537/T265_03848/T265_15131/T265_13819/T265_03312/T265_11305/T265_06270/T265_06752/T265_05615/T265_09287/T265_08609/T265_05019/T265_16000/T265_02340/T265_00957/T265_04563/T265_01815/T265_00997/T265_13472/T265_03128/T265_03684/T265_12692/T265_10029	33
GO:0060255	BP	GO:0060255	regulation of macromolecule metabolic process	120/1286	213/2913	0.000138491	0.00654097	0.00535518	T265_06784/T265_08766/T265_03790/T265_13477/T265_14329/T265_00311/T265_01203/T265_04035/T265_15416/T265_10771/T265_11013/T265_02467/T265_10452/T265_08172/T265_07639/T265_13104/T265_02478/T265_02354/T265_00239/T265_00276/T265_01354/T265_04800/T265_12852/T265_00022/T265_15656/T265_01150/T265_07587/T265_09350/T265_08999/T265_09410/T265_06209/T265_09839/T265_05104/T265_14759/T265_09824/T265_09719/T26…	120
GO:0009892	BP	GO:0009892	negative regulation of metabolic process	34/1286	48/2913	0.000149969	0.00654097	0.00535518	T265_07639/T265_02478/T265_02354/T265_07587/T265_06209/T265_05104/T265_13168/T265_03538/T265_00614/T265_04125/T265_12616/T265_07537/T265_03848/T265_15131/T265_13819/T265_03312/T265_11305/T265_06270/T265_06752/T265_05615/T265_09287/T265_08609/T265_05019/T265_16000/T265_02340/T265_00957/T265_04563/T265_01815/T265_00997/T265_13472/T265_03128/T265_03684/T265_12692/T265_10029	34
GO:0009889	BP	GO:0009889	regulation of biosynthetic process	95/1286	165/2913	0.000248564	0.00939571	0.0076924	T265_06784/T265_08766/T265_03790/T265_13477/T265_14329/T265_00311/T265_01203/T265_04035/T265_15416/T265_10771/T265_11013/T265_10452/T265_08172/T265_07639/T265_13104/T265_02478/T265_00239/T265_00276/T265_01354/T265_04800/T265_12852/T265_00022/T265_15656/T265_01150/T265_09350/T265_08999/T265_14759/T265_09719/T265_07827/T265_06436/T265_12526/T265_11677/T265_12616/T265_10344/T265_07537/T265_13413/T26…	95
GO:0031326	BP	GO:0031326	regulation of cellular biosynthetic process	95/1286	165/2913	0.000248564	0.00939571	0.0076924	T265_06784/T265_08766/T265_03790/T265_13477/T265_14329/T265_00311/T265_01203/T265_04035/T265_15416/T265_10771/T265_11013/T265_10452/T265_08172/T265_07639/T265_13104/T265_02478/T265_00239/T265_00276/T265_01354/T265_04800/T265_12852/T265_00022/T265_15656/T265_01150/T265_09350/T265_08999/T265_14759/T265_09719/T265_07827/T265_06436/T265_12526/T265_11677/T265_12616/T265_10344/T265_07537/T265_13413/T26…	95
GO:0007166	BP	GO:0007166	cell surface receptor signaling pathway	34/1286	49/2913	0.000284284	0.00997469	0.00816641	T265_03975/T265_13011/T265_07805/T265_11986/T265_01999/T265_11013/T265_10452/T265_02959/T265_01150/T265_08999/T265_14420/T265_01393/T265_09472/T265_09919/T265_11677/T265_14407/T265_02639/T265_03534/T265_04147/T265_00074/T265_08464/T265_14342/T265_05167/T265_06942/T265_15158/T265_04942/T265_07915/T265_07627/T265_01655/T265_10860/T265_11376/T265_03875/T265_08839/T265_00866	34
GO:0019222	BP	GO:0019222	regulation of metabolic process	122/1286	220/2913	0.000302792	0.00997469	0.00816641	T265_06784/T265_08766/T265_03790/T265_13477/T265_14329/T265_00311/T265_01203/T265_04035/T265_15416/T265_10771/T265_11013/T265_02467/T265_10452/T265_08172/T265_07639/T265_13104/T265_02478/T265_02354/T265_00239/T265_00276/T265_01354/T265_04800/T265_12852/T265_00022/T265_15656/T265_01150/T265_07587/T265_09350/T265_08999/T265_09410/T265_06209/T265_09839/T265_05104/T265_14759/T265_09824/T265_09719/T26…	122
GO:0010556	BP	GO:0010556	regulation of macromolecule biosynthetic process	94/1286	164/2913	0.000334249	0.00997469	0.00816641	T265_06784/T265_08766/T265_03790/T265_13477/T265_14329/T265_00311/T265_01203/T265_04035/T265_15416/T265_10771/T265_11013/T265_10452/T265_08172/T265_07639/T265_13104/T265_02478/T265_00239/T265_00276/T265_01354/T265_04800/T265_12852/T265_00022/T265_15656/T265_01150/T265_09350/T265_08999/T265_14759/T265_09719/T265_07827/T265_06436/T265_12526/T265_11677/T265_10344/T265_07537/T265_13413/T265_00211/T26…	94
GO:2000112	BP	GO:2000112	regulation of cellular macromolecule biosynthetic process	94/1286	164/2913	0.000334249	0.00997469	0.00816641	T265_06784/T265_08766/T265_03790/T265_13477/T265_14329/T265_00311/T265_01203/T265_04035/T265_15416/T265_10771/T265_11013/T265_10452/T265_08172/T265_07639/T265_13104/T265_02478/T265_00239/T265_00276/T265_01354/T265_04800/T265_12852/T265_00022/T265_15656/T265_01150/T265_09350/T265_08999/T265_14759/T265_09719/T265_07827/T265_06436/T265_12526/T265_11677/T265_10344/T265_07537/T265_13413/T265_00211/T26…	94
GO:0080090	BP	GO:0080090	regulation of primary metabolic process	103/1286	183/2913	0.000440961	0.0125012	0.0102349	T265_06784/T265_08766/T265_03790/T265_13477/T265_14329/T265_00311/T265_01203/T265_04035/T265_15416/T265_10771/T265_11013/T265_10452/T265_08172/T265_07639/T265_13104/T265_02478/T265_00239/T265_00276/T265_01354/T265_04800/T265_12852/T265_00022/T265_15656/T265_01150/T265_09350/T265_08999/T265_09410/T265_09839/T265_05104/T265_14759/T265_09824/T265_09719/T265_07827/T265_06436/T265_12526/T265_11677/T26…	103
GO:0043085	BP	GO:0043085	positive regulation of catalytic activity	26/1286	36/2913	0.000568144	0.01265	0.0103567	T265_01300/T265_03347/T265_04053/T265_00068/T265_05155/T265_07878/T265_15071/T265_09410/T265_03835/T265_05540/T265_15600/T265_03445/T265_07537/T265_03934/T265_12983/T265_04454/T265_06860/T265_14166/T265_11892/T265_02697/T265_01081/T265_04794/T265_10635/T265_09437/T265_03503/T265_00440	26
GO:0006355	BP	GO:0006355	regulation of transcription, DNA-templated	79/1286	136/2913	0.000572182	0.01265	0.0103567	T265_06784/T265_08766/T265_03790/T265_13477/T265_14329/T265_00311/T265_01203/T265_04035/T265_10771/T265_11013/T265_10452/T265_08172/T265_07639/T265_13104/T265_02478/T265_00239/T265_00276/T265_04800/T265_12852/T265_00022/T265_15656/T265_01150/T265_09350/T265_14759/T265_09719/T265_07827/T265_06436/T265_11677/T265_10344/T265_13413/T265_00211/T265_00752/T265_10623/T265_14352/T265_12020/T265_04701/T26…	79
GO:1903506	BP	GO:1903506	regulation of nucleic acid-templated transcription	79/1286	136/2913	0.000572182	0.01265	0.0103567	T265_06784/T265_08766/T265_03790/T265_13477/T265_14329/T265_00311/T265_01203/T265_04035/T265_10771/T265_11013/T265_10452/T265_08172/T265_07639/T265_13104/T265_02478/T265_00239/T265_00276/T265_04800/T265_12852/T265_00022/T265_15656/T265_01150/T265_09350/T265_14759/T265_09719/T265_07827/T265_06436/T265_11677/T265_10344/T265_13413/T265_00211/T265_00752/T265_10623/T265_14352/T265_12020/T265_04701/T26…	79
GO:2001141	BP	GO:2001141	regulation of RNA biosynthetic process	79/1286	136/2913	0.000572182	0.01265	0.0103567	T265_06784/T265_08766/T265_03790/T265_13477/T265_14329/T265_00311/T265_01203/T265_04035/T265_10771/T265_11013/T265_10452/T265_08172/T265_07639/T265_13104/T265_02478/T265_00239/T265_00276/T265_04800/T265_12852/T265_00022/T265_15656/T265_01150/T265_09350/T265_14759/T265_09719/T265_07827/T265_06436/T265_11677/T265_10344/T265_13413/T265_00211/T265_00752/T265_10623/T265_14352/T265_12020/T265_04701/T26…	79
GO:0006996	BP	GO:0006996	organelle organization	130/1286	239/2913	0.000577932	0.01265	0.0103567	T265_00940/T265_07118/T265_11721/T265_01410/T265_04522/T265_00999/T265_07349/T265_14503/T265_13706/T265_00293/T265_08998/T265_02436/T265_01552/T265_13745/T265_04774/T265_04518/T265_02435/T265_11367/T265_11523/T265_13854/T265_13253/T265_02319/T265_08743/T265_15014/T265_04030/T265_11140/T265_13794/T265_08999/T265_12914/T265_15489/T265_04132/T265_14759/T265_07818/T265_06660/T265_02486/T265_02335/T26…	130
GO:0051171	BP	GO:0051171	regulation of nitrogen compound metabolic process	102/1286	182/2913	0.000580069	0.01265	0.0103567	T265_06784/T265_08766/T265_03790/T265_13477/T265_14329/T265_00311/T265_01203/T265_04035/T265_15416/T265_10771/T265_11013/T265_10452/T265_08172/T265_07639/T265_13104/T265_02478/T265_00239/T265_00276/T265_01354/T265_04800/T265_12852/T265_00022/T265_15656/T265_01150/T265_09350/T265_08999/T265_09410/T265_09839/T265_05104/T265_14759/T265_09824/T265_09719/T265_07827/T265_06436/T265_12526/T265_11677/T26…	102
GO:0048523	BP	GO:0048523	negative regulation of cellular process	36/1286	54/2913	0.000636176	0.0133597	0.0109378	T265_02435/T265_07639/T265_02478/T265_02981/T265_05104/T265_07818/T265_09919/T265_04888/T265_14407/T265_12616/T265_13055/T265_07537/T265_03848/T265_13819/T265_08494/T265_13071/T265_15081/T265_06270/T265_14342/T265_05019/T265_16000/T265_06122/T265_04942/T265_07915/T265_00957/T265_04563/T265_01815/T265_03805/T265_13472/T265_03128/T265_12692/T265_13381/T265_10029/T265_02061/T265_06869/T265_12937	36
GO:0010629	BP	GO:0010629	negative regulation of gene expression	24/1286	33/2913	0.000790059	0.0159987	0.0130983	T265_02354/T265_07587/T265_06209/T265_05104/T265_13168/T265_03538/T265_00614/T265_04125/T265_07537/T265_03848/T265_15131/T265_03312/T265_11305/T265_06270/T265_06752/T265_05615/T265_09287/T265_08609/T265_05019/T265_16000/T265_02340/T265_04563/T265_00997/T265_03684	24
GO:0043547	BP	GO:0043547	positive regulation of GTPase activity	23/1286	32/2913	0.00132973	0.0251319	0.0205759	T265_01300/T265_03347/T265_04053/T265_00068/T265_05155/T265_07878/T265_15071/T265_03835/T265_05540/T265_15600/T265_03445/T265_12983/T265_04454/T265_06860/T265_14166/T265_11892/T265_02697/T265_01081/T265_04794/T265_10635/T265_09437/T265_03503/T265_00440	23
GO:0051345	BP	GO:0051345	positive regulation of hydrolase activity	23/1286	32/2913	0.00132973	0.0251319	0.0205759	T265_01300/T265_03347/T265_04053/T265_00068/T265_05155/T265_07878/T265_15071/T265_03835/T265_05540/T265_15600/T265_03445/T265_12983/T265_04454/T265_06860/T265_14166/T265_11892/T265_02697/T265_01081/T265_04794/T265_10635/T265_09437/T265_03503/T265_00440	23
GO:0071840	BP	GO:0071840	cellular component organization or biogenesis	206/1286	404/2913	0.0017355	0.0312052	0.0255481	T265_00940/T265_07118/T265_11721/T265_01410/T265_04522/T265_00999/T265_07349/T265_14503/T265_13706/T265_00293/T265_08998/T265_02436/T265_01552/T265_13745/T265_13566/T265_11572/T265_14448/T265_13603/T265_04774/T265_04518/T265_02435/T265_11367/T265_10043/T265_05147/T265_03290/T265_14797/T265_11523/T265_13854/T265_13253/T265_02319/T265_08743/T265_15014/T265_15342/T265_11068/T265_04030/T265_11016/T26…	206
GO:0043087	BP	GO:0043087	regulation of GTPase activity	25/1286	36/2913	0.00181667	0.0312052	0.0255481	T265_11101/T265_01300/T265_03347/T265_04053/T265_00068/T265_05155/T265_07878/T265_04004/T265_15071/T265_03835/T265_05540/T265_15600/T265_03445/T265_12983/T265_04454/T265_06860/T265_14166/T265_11892/T265_02697/T265_01081/T265_04794/T265_10635/T265_09437/T265_03503/T265_00440	25
GO:0006351	BP	GO:0006351	transcription, DNA-templated	109/1286	201/2913	0.00187121	0.0312052	0.0255481	T265_06784/T265_08766/T265_03790/T265_00004/T265_13477/T265_14329/T265_00311/T265_01203/T265_04035/T265_11911/T265_10771/T265_05012/T265_11013/T265_13991/T265_10452/T265_08172/T265_07639/T265_13104/T265_02478/T265_00239/T265_14412/T265_00276/T265_04800/T265_12852/T265_00022/T265_15656/T265_01150/T265_09350/T265_14828/T265_14759/T265_09719/T265_07827/T265_06436/T265_04737/T265_11677/T265_04351/T26…	109
GO:0097659	BP	GO:0097659	nucleic acid-templated transcription	109/1286	201/2913	0.00187121	0.0312052	0.0255481	T265_06784/T265_08766/T265_03790/T265_00004/T265_13477/T265_14329/T265_00311/T265_01203/T265_04035/T265_11911/T265_10771/T265_05012/T265_11013/T265_13991/T265_10452/T265_08172/T265_07639/T265_13104/T265_02478/T265_00239/T265_14412/T265_00276/T265_04800/T265_12852/T265_00022/T265_15656/T265_01150/T265_09350/T265_14828/T265_14759/T265_09719/T265_07827/T265_06436/T265_04737/T265_11677/T265_04351/T26…	109
GO:0007049	BP	GO:0007049	cell cycle	51/1286	85/2913	0.0020768	0.03341	0.0273532	T265_03790/T265_14097/T265_02467/T265_02032/T265_08172/T265_11806/T265_02319/T265_08743/T265_15014/T265_04030/T265_08999/T265_08231/T265_09839/T265_14099/T265_08682/T265_13068/T265_07269/T265_13819/T265_06343/T265_13071/T265_04148/T265_07493/T265_14124/T265_10444/T265_13075/T265_00236/T265_10582/T265_06122/T265_05628/T265_13525/T265_09809/T265_05766/T265_02166/T265_13569/T265_13206/T265_13695/T26…	51
GO:0000280	BP	GO:0000280	nuclear division	15/1286	19/2913	0.00212127	0.03341	0.0273532	T265_08743/T265_15014/T265_04030/T265_14099/T265_07269/T265_07493/T265_00236/T265_13695/T265_05784/T265_03805/T265_07666/T265_11878/T265_09175/T265_03986/T265_12417	15
GO:0044782	BP	GO:0044782	cilium organization	27/1286	40/2913	0.00230884	0.0339011	0.0277553	T265_00940/T265_07118/T265_04522/T265_00999/T265_07349/T265_13706/T265_00293/T265_08998/T265_04774/T265_11523/T265_13794/T265_00870/T265_12490/T265_08475/T265_08081/T265_04041/T265_02229/T265_12539/T265_15583/T265_11320/T265_02356/T265_13963/T265_03788/T265_15293/T265_13053/T265_15865/T265_01501	27
GO:0120036	BP	GO:0120036	plasma membrane bounded cell projection organization	34/1286	53/2913	0.00244968	0.0339011	0.0277553	T265_00940/T265_07118/T265_04522/T265_00999/T265_07349/T265_13706/T265_00293/T265_08998/T265_04774/T265_03290/T265_11523/T265_13794/T265_05328/T265_09415/T265_00870/T265_12449/T265_12490/T265_08475/T265_08081/T265_04041/T265_02229/T265_12539/T265_15583/T265_11320/T265_02356/T265_13963/T265_03788/T265_15293/T265_13053/T265_04114/T265_15865/T265_01501/T265_04732/T265_10657	34
GO:0031323	BP	GO:0031323	regulation of cellular metabolic process	102/1286	188/2913	0.00255712	0.0339011	0.0277553	T265_06784/T265_08766/T265_03790/T265_13477/T265_14329/T265_00311/T265_01203/T265_04035/T265_15416/T265_10771/T265_11013/T265_10452/T265_08172/T265_07639/T265_13104/T265_02478/T265_00239/T265_00276/T265_01354/T265_04800/T265_12852/T265_00022/T265_15656/T265_01150/T265_09350/T265_08999/T265_09410/T265_09839/T265_05104/T265_14759/T265_09719/T265_07827/T265_06436/T265_12526/T265_11677/T265_12616/T26…	102
GO:0016043	BP	GO:0016043	cellular component organization	179/1286	349/2913	0.00256583	0.0339011	0.0277553	T265_00940/T265_07118/T265_11721/T265_01410/T265_04522/T265_00999/T265_07349/T265_14503/T265_13706/T265_00293/T265_08998/T265_02436/T265_01552/T265_13745/T265_13566/T265_13603/T265_04774/T265_04518/T265_02435/T265_11367/T265_10043/T265_05147/T265_03290/T265_11523/T265_13854/T265_13253/T265_02319/T265_08743/T265_15014/T265_15342/T265_11068/T265_04030/T265_11016/T265_07878/T265_00393/T265_11140/T26…	179
GO:0030031	BP	GO:0030031	cell projection assembly	23/1286	33/2913	0.00257098	0.0339011	0.0277553	T265_00940/T265_07118/T265_04522/T265_00999/T265_07349/T265_13706/T265_00293/T265_08998/T265_04774/T265_11523/T265_13794/T265_00870/T265_08475/T265_08081/T265_04041/T265_02229/T265_12539/T265_15583/T265_11320/T265_03788/T265_15293/T265_13053/T265_15865	23
GO:0060271	BP	GO:0060271	cilium assembly	23/1286	33/2913	0.00257098	0.0339011	0.0277553	T265_00940/T265_07118/T265_04522/T265_00999/T265_07349/T265_13706/T265_00293/T265_08998/T265_04774/T265_11523/T265_13794/T265_00870/T265_08475/T265_08081/T265_04041/T265_02229/T265_12539/T265_15583/T265_11320/T265_03788/T265_15293/T265_13053/T265_15865	23
GO:0120031	BP	GO:0120031	plasma membrane bounded cell projection assembly	23/1286	33/2913	0.00257098	0.0339011	0.0277553	T265_00940/T265_07118/T265_04522/T265_00999/T265_07349/T265_13706/T265_00293/T265_08998/T265_04774/T265_11523/T265_13794/T265_00870/T265_08475/T265_08081/T265_04041/T265_02229/T265_12539/T265_15583/T265_11320/T265_03788/T265_15293/T265_13053/T265_15865	23
GO:0032774	BP	GO:0032774	RNA biosynthetic process	109/1286	203/2913	0.00291457	0.0375582	0.0307494	T265_06784/T265_08766/T265_03790/T265_00004/T265_13477/T265_14329/T265_00311/T265_01203/T265_04035/T265_11911/T265_10771/T265_05012/T265_11013/T265_13991/T265_10452/T265_08172/T265_07639/T265_13104/T265_02478/T265_00239/T265_14412/T265_00276/T265_04800/T265_12852/T265_00022/T265_15656/T265_01150/T265_09350/T265_14828/T265_14759/T265_09719/T265_07827/T265_06436/T265_04737/T265_11677/T265_04351/T26…	109
GO:0006401	BP	GO:0006401	RNA catabolic process	21/1286	30/2913	0.00364329	0.0459054	0.0375834	T265_02354/T265_07587/T265_06209/T265_05104/T265_13168/T265_04125/T265_07537/T265_03848/T265_00220/T265_01106/T265_03312/T265_15315/T265_06270/T265_06752/T265_09287/T265_08609/T265_16000/T265_04563/T265_00997/T265_03684/T265_06266	21
GO:0009890	BP	GO:0009890	negative regulation of biosynthetic process	14/1286	18/2913	0.00386549	0.0466326	0.0381787	T265_07639/T265_02478/T265_12616/T265_07537/T265_03848/T265_13819/T265_06270/T265_00957/T265_04563/T265_01815/T265_13472/T265_03128/T265_12692/T265_10029	14
GO:0031327	BP	GO:0031327	negative regulation of cellular biosynthetic process	14/1286	18/2913	0.00386549	0.0466326	0.0381787	T265_07639/T265_02478/T265_12616/T265_07537/T265_03848/T265_13819/T265_06270/T265_00957/T265_04563/T265_01815/T265_13472/T265_03128/T265_12692/T265_10029	14
GO:0035556	BP	GO:0035556	intracellular signal transduction	75/1286	135/2913	0.00420699	0.0496951	0.040686	T265_00345/T265_04053/T265_14144/T265_02194/T265_02981/T265_08652/T265_09608/T265_13947/T265_15071/T265_02187/T265_05014/T265_00253/T265_13256/T265_04189/T265_00423/T265_03445/T265_13272/T265_04534/T265_05106/T265_06450/T265_00756/T265_00382/T265_02553/T265_09970/T265_12974/T265_05786/T265_10728/T265_01766/T265_03534/T265_04300/T265_02744/T265_13819/T265_08494/T265_07836/T265_03901/T265_10146/T26…	75
GO:0071944	CC	GO:0071944	cell periphery	123/1601	245/4094	0.000181136	0.0130064	0.00973989	T265_14758/T265_03975/T265_03596/T265_05267/T265_13290/T265_14364/T265_00028/T265_12889/T265_15686/T265_00721/T265_01999/T265_02435/T265_05738/T265_01447/T265_10043/T265_03290/T265_01134/T265_09104/T265_03332/T265_06647/T265_06982/T265_15097/T265_09271/T265_07823/T265_00457/T265_13740/T265_15588/T265_02335/T265_12442/T265_05328/T265_06649/T265_09472/T265_12812/T265_08425/T265_08823/T265_06972/T26…	123
GO:0099023	CC	GO:0099023	vesicle tethering complex	13/1601	15/4094	0.000208277	0.0130064	0.00973989	T265_15686/T265_12442/T265_08823/T265_13342/T265_06939/T265_01775/T265_01176/T265_04434/T265_15557/T265_13613/T265_08482/T265_02082/T265_09732	13
GO:0005856	CC	GO:0005856	cytoskeleton	145/1601	297/4094	0.000261874	0.0130064	0.00973989	T265_09952/T265_00284/T265_11423/T265_07991/T265_07310/T265_00940/T265_03561/T265_01423/T265_07118/T265_14561/T265_06010/T265_14770/T265_10621/T265_04522/T265_15221/T265_07349/T265_13706/T265_12632/T265_15026/T265_00293/T265_14856/T265_04258/T265_02792/T265_14518/T265_07042/T265_06490/T265_03539/T265_01869/T265_07180/T265_02435/T265_14936/T265_02465/T265_10043/T265_15306/T265_11806/T265_05827/T26…	145
GO:0005794	CC	GO:0005794	Golgi apparatus	54/1601	96/4094	0.000431335	0.0160672	0.012032	T265_14758/T265_04176/T265_02792/T265_02596/T265_10381/T265_08815/T265_15426/T265_00795/T265_04703/T265_12945/T265_14678/T265_13342/T265_06939/T265_15062/T265_05355/T265_09627/T265_02637/T265_12678/T265_03904/T265_15435/T265_11475/T265_04317/T265_04698/T265_05341/T265_05781/T265_03229/T265_08277/T265_10156/T265_14248/T265_06192/T265_02742/T265_00903/T265_03502/T265_01011/T265_06386/T265_11373/T26…	54
GO:0042995	CC	GO:0042995	cell projection	48/1601	85/4094	0.000789074	0.0235144	0.0176088	T265_00940/T265_07118/T265_11936/T265_10621/T265_04522/T265_07349/T265_13706/T265_15026/T265_00293/T265_08998/T265_04258/T265_14518/T265_04774/T265_03539/T265_11523/T265_15342/T265_12647/T265_05098/T265_08823/T265_00870/T265_14999/T265_04735/T265_14170/T265_12490/T265_03154/T265_08475/T265_00257/T265_03229/T265_09895/T265_04041/T265_06867/T265_14342/T265_05347/T265_02229/T265_12539/T265_15583/T26…	48
GO:0000151	CC	GO:0000151	ubiquitin ligase complex	11/1601	13/4094	0.00103516	0.0255118	0.0191045	T265_15506/T265_04298/T265_14565/T265_04792/T265_11921/T265_04148/T265_01847/T265_03542/T265_13695/T265_07666/T265_12754	11
GO:0008287	CC	GO:0008287	protein serine/threonine phosphatase complex	9/1601	10/4094	0.00136976	0.0255118	0.0191045	T265_07616/T265_15716/T265_05701/T265_01736/T265_10138/T265_15333/T265_10978/T265_12583/T265_10243	9
GO:1903293	CC	GO:1903293	phosphatase complex	9/1601	10/4094	0.00136976	0.0255118	0.0191045	T265_07616/T265_15716/T265_05701/T265_01736/T265_10138/T265_15333/T265_10978/T265_12583/T265_10243	9
GO:0120025	CC	GO:0120025	plasma membrane bounded cell projection	43/1601	78/4094	0.00275747	0.0431475	0.0323111	T265_00940/T265_07118/T265_11936/T265_10621/T265_04522/T265_07349/T265_13706/T265_15026/T265_00293/T265_08998/T265_04258/T265_04774/T265_03539/T265_11523/T265_15342/T265_05098/T265_08823/T265_00870/T265_14999/T265_04735/T265_14170/T265_12490/T265_03154/T265_08475/T265_00257/T265_09895/T265_04041/T265_06867/T265_14342/T265_02229/T265_12539/T265_15583/T265_06386/T265_11320/T265_02356/T265_13963/T26…	43
GO:0031514	CC	GO:0031514	motile cilium	11/1601	14/4094	0.00311945	0.0431475	0.0323111	T265_00940/T265_07118/T265_10621/T265_04522/T265_07349/T265_15026/T265_04258/T265_03539/T265_00257/T265_02229/T265_15865	11
GO:0099080	CC	GO:0099080	supramolecular complex	70/1601	138/4094	0.00318538	0.0431475	0.0323111	T265_09952/T265_00284/T265_11423/T265_07991/T265_07310/T265_06010/T265_12632/T265_04375/T265_14856/T265_02792/T265_07042/T265_06490/T265_01869/T265_07180/T265_14936/T265_11806/T265_05827/T265_05315/T265_11700/T265_11687/T265_07914/T265_11161/T265_10154/T265_07098/T265_10293/T265_11140/T265_07292/T265_06326/T265_04132/T265_09040/T265_02486/T265_06402/T265_09701/T265_05285/T265_13884/T265_10230/T26…	70
GO:0005886	CC	GO:0005886	plasma membrane	110/1601	231/4094	0.00416074	0.0479938	0.0359403	T265_14758/T265_03975/T265_03596/T265_05267/T265_13290/T265_14364/T265_00028/T265_12889/T265_00721/T265_01999/T265_05738/T265_01447/T265_10043/T265_03290/T265_01134/T265_09104/T265_03332/T265_06647/T265_06982/T265_15097/T265_09271/T265_07823/T265_00457/T265_13740/T265_15588/T265_02335/T265_05328/T265_06649/T265_09472/T265_12812/T265_08425/T265_06972/T265_09415/T265_08421/T265_04393/T265_12449/T26…	110
GO:0099081	CC	GO:0099081	supramolecular polymer	68/1601	135/4094	0.00450949	0.0479938	0.0359403	T265_09952/T265_00284/T265_11423/T265_07991/T265_07310/T265_06010/T265_12632/T265_14856/T265_02792/T265_07042/T265_06490/T265_01869/T265_07180/T265_14936/T265_11806/T265_05827/T265_05315/T265_11700/T265_11687/T265_07914/T265_11161/T265_10154/T265_07098/T265_10293/T265_11140/T265_07292/T265_06326/T265_04132/T265_09040/T265_02486/T265_06402/T265_09701/T265_05285/T265_13884/T265_10230/T265_07619/T26…	68
GO:0099512	CC	GO:0099512	supramolecular fiber	68/1601	135/4094	0.00450949	0.0479938	0.0359403	T265_09952/T265_00284/T265_11423/T265_07991/T265_07310/T265_06010/T265_12632/T265_14856/T265_02792/T265_07042/T265_06490/T265_01869/T265_07180/T265_14936/T265_11806/T265_05827/T265_05315/T265_11700/T265_11687/T265_07914/T265_11161/T265_10154/T265_07098/T265_10293/T265_11140/T265_07292/T265_06326/T265_04132/T265_09040/T265_02486/T265_06402/T265_09701/T265_05285/T265_13884/T265_10230/T265_07619/T26…	68
GO:0016459	CC	GO:0016459	myosin complex	9/1601	11/4094	0.00490513	0.0487243	0.0364873	T265_09952/T265_00284/T265_11423/T265_07991/T265_07042/T265_06326/T265_05285/T265_09283/T265_12571	9
GO:0004672	MF	GO:0004672	protein kinase activity	187/2006	267/4755	2.85254e-21	8.32942e-19	7.08632e-19	T265_02129/T265_12742/T265_12908/T265_06662/T265_02834/T265_14531/T265_11750/T265_10499/T265_02137/T265_08934/T265_08842/T265_04554/T265_11458/T265_03183/T265_14114/T265_09755/T265_13709/T265_07437/T265_15051/T265_09724/T265_10649/T265_09760/T265_10160/T265_03948/T265_03268/T265_10981/T265_05875/T265_08652/T265_02282/T265_09902/T265_05953/T265_11206/T265_01336/T265_15342/T265_05234/T265_01309/T26…	187
GO:0016773	MF	GO:0016773	phosphotransferase activity, alcohol group as acceptor	208/2006	307/4755	8.66304e-21	1.2648e-18	1.07604e-18	T265_02129/T265_12742/T265_12908/T265_06662/T265_02834/T265_14531/T265_11750/T265_10499/T265_02137/T265_08934/T265_08842/T265_04554/T265_11458/T265_03183/T265_14114/T265_09755/T265_13709/T265_07437/T265_15051/T265_09724/T265_10649/T265_09760/T265_10160/T265_10197/T265_03948/T265_03268/T265_10981/T265_05875/T265_08652/T265_02282/T265_09902/T265_05953/T265_11206/T265_01336/T265_15342/T265_05234/T26…	208
GO:0016301	MF	GO:0016301	kinase activity	226/2006	346/4755	1.94183e-19	1.89005e-17	1.60797e-17	T265_02129/T265_12742/T265_10351/T265_12908/T265_06662/T265_02834/T265_14531/T265_11750/T265_10499/T265_02137/T265_08934/T265_08842/T265_04554/T265_11458/T265_03183/T265_14114/T265_09755/T265_13709/T265_07437/T265_15051/T265_09724/T265_10649/T265_09760/T265_10160/T265_10197/T265_03948/T265_03268/T265_10981/T265_05875/T265_08652/T265_02282/T265_09902/T265_05953/T265_11206/T265_01336/T265_15342/T26…	226
GO:0016772	MF	GO:0016772	transferase activity, transferring phosphorus-containing groups	260/2006	423/4755	5.07271e-17	3.70308e-15	3.15042e-15	T265_03640/T265_02129/T265_06697/T265_12742/T265_10351/T265_12908/T265_06662/T265_00004/T265_02834/T265_14531/T265_11750/T265_10499/T265_02137/T265_08934/T265_08842/T265_04554/T265_11458/T265_03183/T265_14114/T265_09755/T265_11911/T265_13709/T265_07437/T265_00303/T265_15051/T265_09724/T265_13991/T265_10649/T265_09760/T265_10160/T265_10197/T265_03948/T265_03268/T265_10981/T265_05875/T265_08652/T26…	260
GO:0004713	MF	GO:0004713	protein tyrosine kinase activity	32/2006	35/4755	1.20903e-09	7.06073e-08	6.00697e-08	T265_04554/T265_14114/T265_05875/T265_04412/T265_13947/T265_09735/T265_06628/T265_04637/T265_12870/T265_13359/T265_11581/T265_13696/T265_04885/T265_00908/T265_05581/T265_01864/T265_13813/T265_03081/T265_06294/T265_06670/T265_07913/T265_00506/T265_11179/T265_14891/T265_08938/T265_02140/T265_10496/T265_03022/T265_03155/T265_01776/T265_08093/T265_07815	32
GO:0019199	MF	GO:0019199	transmembrane receptor protein kinase activity	26/2006	27/4755	2.63614e-09	1.28292e-07	1.09145e-07	T265_05875/T265_04412/T265_12512/T265_13947/T265_06628/T265_04637/T265_00611/T265_12870/T265_13359/T265_11581/T265_11784/T265_13696/T265_05581/T265_01864/T265_06294/T265_07913/T265_12515/T265_11179/T265_08938/T265_02140/T265_10496/T265_03155/T265_01776/T265_02579/T265_08093/T265_11493	26
GO:0004386	MF	GO:0004386	helicase activity	57/2006	78/4755	2.48983e-08	1.03861e-06	8.83608e-07	T265_12857/T265_06461/T265_05101/T265_04302/T265_09022/T265_00335/T265_07639/T265_01921/T265_00276/T265_14961/T265_10560/T265_02708/T265_10537/T265_14212/T265_04125/T265_08757/T265_00612/T265_00220/T265_13855/T265_13167/T265_15315/T265_13440/T265_08929/T265_00138/T265_07572/T265_13006/T265_13218/T265_00289/T265_08785/T265_15689/T265_08005/T265_05901/T265_00045/T265_03216/T265_14685/T265_00261/T26…	57
GO:0140657	MF	GO:0140657	ATP-dependent activity	151/2006	258/4755	4.16532e-08	1.52034e-06	1.29344e-06	T265_08810/T265_08704/T265_12857/T265_06063/T265_01410/T265_03157/T265_15552/T265_06461/T265_06555/T265_05101/T265_15515/T265_06061/T265_04922/T265_14207/T265_15703/T265_04302/T265_09022/T265_00335/T265_06064/T265_15559/T265_07011/T265_01286/T265_07639/T265_01921/T265_00276/T265_11690/T265_14961/T265_10560/T265_15097/T265_08362/T265_11685/T265_15014/T265_02708/T265_06066/T265_11068/T265_04030/T26…	151
GO:0004674	MF	GO:0004674	protein serine/threonine kinase activity	47/2006	64/4755	3.37801e-07	1.09598e-05	9.32411e-06	T265_12742/T265_06662/T265_02834/T265_14531/T265_11750/T265_10499/T265_09755/T265_13709/T265_10981/T265_01309/T265_12512/T265_11301/T265_00253/T265_06456/T265_00665/T265_00383/T265_00611/T265_02103/T265_11784/T265_02459/T265_05786/T265_08327/T265_07836/T265_02258/T265_10146/T265_13998/T265_04893/T265_03075/T265_03604/T265_09813/T265_12515/T265_15257/T265_03949/T265_00952/T265_06643/T265_14825/T26…	47
GO:0004714	MF	GO:0004714	transmembrane receptor protein tyrosine kinase activity	20/2006	21/4755	3.8061e-07	1.11138e-05	9.45516e-06	T265_05875/T265_04412/T265_13947/T265_06628/T265_04637/T265_12870/T265_13359/T265_11581/T265_13696/T265_05581/T265_01864/T265_06294/T265_07913/T265_11179/T265_08938/T265_02140/T265_10496/T265_03155/T265_01776/T265_08093	20
GO:0008092	MF	GO:0008092	cytoskeletal protein binding	91/2006	146/4755	5.15601e-07	1.36869e-05	1.16442e-05	T265_09952/T265_01131/T265_07991/T265_04201/T265_10794/T265_10621/T265_14097/T265_12632/T265_02436/T265_01552/T265_02792/T265_04518/T265_03539/T265_02435/T265_02465/T265_11523/T265_09232/T265_01846/T265_11687/T265_07399/T265_07914/T265_15339/T265_10154/T265_02869/T265_07878/T265_12636/T265_00973/T265_05098/T265_04132/T265_07818/T265_02486/T265_05691/T265_10075/T265_02569/T265_11145/T265_04365/T26…	91
GO:0019787	MF	GO:0019787	ubiquitin-like protein transferase activity	40/2006	53/4755	7.7859e-07	1.89457e-05	1.61182e-05	T265_13011/T265_11750/T265_13254/T265_00947/T265_05843/T265_09230/T265_14772/T265_02173/T265_12616/T265_10021/T265_10549/T265_14049/T265_13683/T265_11222/T265_05050/T265_11921/T265_03301/T265_01606/T265_14454/T265_05172/T265_14331/T265_09141/T265_01440/T265_00074/T265_01385/T265_10568/T265_09729/T265_08760/T265_03542/T265_13946/T265_09797/T265_03986/T265_09152/T265_06111/T265_09479/T265_13146/T26…	40
GO:0004842	MF	GO:0004842	ubiquitin-protein transferase activity	38/2006	50/4755	1.09434e-06	2.45806e-05	2.09122e-05	T265_13011/T265_11750/T265_13254/T265_00947/T265_05843/T265_09230/T265_14772/T265_12616/T265_10021/T265_10549/T265_14049/T265_13683/T265_11222/T265_11921/T265_03301/T265_01606/T265_14454/T265_05172/T265_14331/T265_09141/T265_01440/T265_00074/T265_01385/T265_10568/T265_09729/T265_08760/T265_03542/T265_13946/T265_09797/T265_03986/T265_09152/T265_06111/T265_09479/T265_13146/T265_00866/T265_00010/T26…	38
GO:0003724	MF	GO:0003724	RNA helicase activity	30/2006	38/4755	3.91245e-06	7.61623e-05	6.47956e-05	T265_12857/T265_06461/T265_05101/T265_04302/T265_09022/T265_07639/T265_01921/T265_14961/T265_10560/T265_02708/T265_10537/T265_14212/T265_04125/T265_08757/T265_00220/T265_13167/T265_15315/T265_00289/T265_03216/T265_14685/T265_14667/T265_06266/T265_04395/T265_11931/T265_12816/T265_06596/T265_13782/T265_11604/T265_13481/T265_11668	30
GO:0008186	MF	GO:0008186	ATP-dependent activity, acting on RNA	30/2006	38/4755	3.91245e-06	7.61623e-05	6.47956e-05	T265_12857/T265_06461/T265_05101/T265_04302/T265_09022/T265_07639/T265_01921/T265_14961/T265_10560/T265_02708/T265_10537/T265_14212/T265_04125/T265_08757/T265_00220/T265_13167/T265_15315/T265_00289/T265_03216/T265_14685/T265_14667/T265_06266/T265_04395/T265_11931/T265_12816/T265_06596/T265_13782/T265_11604/T265_13481/T265_11668	30
GO:0030234	MF	GO:0030234	enzyme regulator activity	93/2006	156/4755	6.30741e-06	0.00011511	9.79309e-05	T265_01423/T265_05913/T265_07616/T265_00812/T265_08591/T265_04518/T265_00345/T265_01300/T265_03347/T265_04053/T265_15716/T265_00068/T265_06913/T265_05701/T265_05155/T265_03802/T265_13202/T265_07878/T265_12415/T265_06118/T265_15071/T265_09410/T265_03835/T265_05540/T265_15600/T265_09824/T265_08461/T265_00090/T265_02790/T265_03445/T265_13272/T265_00756/T265_05343/T265_12640/T265_07537/T265_02991/T26…	93
GO:0005096	MF	GO:0005096	GTPase activator activity	56/2006	85/4755	7.54402e-06	0.00012958	0.000110241	T265_01423/T265_08591/T265_04518/T265_00345/T265_01300/T265_03347/T265_04053/T265_00068/T265_05155/T265_03802/T265_07878/T265_12415/T265_15071/T265_03835/T265_05540/T265_15600/T265_03445/T265_13272/T265_00756/T265_02991/T265_12500/T265_12974/T265_12983/T265_04454/T265_10728/T265_04300/T265_06860/T265_03901/T265_14166/T265_03758/T265_05088/T265_01888/T265_10332/T265_06116/T265_04962/T265_14989/T26…	56
GO:0098772	MF	GO:0098772	molecular function regulator	98/2006	167/4755	9.24907e-06	0.000150041	0.000127648	T265_01423/T265_05913/T265_07616/T265_00812/T265_08591/T265_04518/T265_00345/T265_01300/T265_03347/T265_04053/T265_15716/T265_00068/T265_06913/T265_05701/T265_05155/T265_03802/T265_13202/T265_07878/T265_12415/T265_06118/T265_15071/T265_09410/T265_05750/T265_03835/T265_05540/T265_15600/T265_09824/T265_08461/T265_00090/T265_02790/T265_03445/T265_13272/T265_12703/T265_00756/T265_06756/T265_05343/T26…	98
GO:0030695	MF	GO:0030695	GTPase regulator activity	57/2006	89/4755	2.25389e-05	0.000329068	0.000279957	T265_01423/T265_08591/T265_04518/T265_00345/T265_01300/T265_03347/T265_04053/T265_00068/T265_05155/T265_03802/T265_07878/T265_12415/T265_15071/T265_03835/T265_05540/T265_15600/T265_03445/T265_13272/T265_00756/T265_02991/T265_12500/T265_12974/T265_12983/T265_04454/T265_10728/T265_04300/T265_06860/T265_03901/T265_14166/T265_03758/T265_05088/T265_11089/T265_01888/T265_10332/T265_06116/T265_04962/T26…	57
GO:0060589	MF	GO:0060589	nucleoside-triphosphatase regulator activity	57/2006	89/4755	2.25389e-05	0.000329068	0.000279957	T265_01423/T265_08591/T265_04518/T265_00345/T265_01300/T265_03347/T265_04053/T265_00068/T265_05155/T265_03802/T265_07878/T265_12415/T265_15071/T265_03835/T265_05540/T265_15600/T265_03445/T265_13272/T265_00756/T265_02991/T265_12500/T265_12974/T265_12983/T265_04454/T265_10728/T265_04300/T265_06860/T265_03901/T265_14166/T265_03758/T265_05088/T265_11089/T265_01888/T265_10332/T265_06116/T265_04962/T26…	57
GO:0005515	MF	GO:0005515	protein binding	197/2006	377/4755	2.60634e-05	0.000362405	0.000308319	T265_09952/T265_01131/T265_07991/T265_04201/T265_10794/T265_08810/T265_13230/T265_15506/T265_13011/T265_14337/T265_10621/T265_14097/T265_12632/T265_00028/T265_12889/T265_01892/T265_02436/T265_00311/T265_00721/T265_01552/T265_13745/T265_07181/T265_15214/T265_13566/T265_15515/T265_12831/T265_01157/T265_02792/T265_13603/T265_01749/T265_04518/T265_10771/T265_03347/T265_04298/T265_03539/T265_02435/T26…	197
GO:0031267	MF	GO:0031267	small GTPase binding	17/2006	20/4755	0.000102702	0.00130387	0.00110927	T265_13230/T265_14337/T265_10621/T265_01552/T265_13745/T265_07181/T265_03539/T265_06170/T265_03966/T265_15265/T265_03445/T265_09507/T265_10957/T265_15672/T265_00646/T265_01539/T265_00339	17
GO:0051020	MF	GO:0051020	GTPase binding	17/2006	20/4755	0.000102702	0.00130387	0.00110927	T265_13230/T265_14337/T265_10621/T265_01552/T265_13745/T265_07181/T265_03539/T265_06170/T265_03966/T265_15265/T265_03445/T265_09507/T265_10957/T265_15672/T265_00646/T265_01539/T265_00339	17
GO:0015631	MF	GO:0015631	tubulin binding	46/2006	72/4755	0.000151262	0.00184036	0.0015657	T265_10794/T265_10621/T265_14097/T265_12632/T265_02792/T265_03539/T265_11523/T265_09232/T265_11687/T265_07399/T265_07914/T265_15339/T265_10154/T265_07878/T265_12636/T265_04132/T265_02486/T265_05691/T265_10075/T265_02569/T265_11145/T265_11491/T265_09526/T265_14575/T265_13139/T265_02462/T265_08402/T265_15105/T265_02753/T265_13297/T265_01963/T265_13725/T265_08895/T265_03324/T265_09809/T265_01206/T26…	46
GO:0008017	MF	GO:0008017	microtubule binding	38/2006	58/4755	0.000264882	0.00309383	0.00263209	T265_10794/T265_10621/T265_14097/T265_12632/T265_02792/T265_03539/T265_09232/T265_11687/T265_07399/T265_07914/T265_15339/T265_10154/T265_12636/T265_04132/T265_05691/T265_10075/T265_11145/T265_11491/T265_09526/T265_14575/T265_13139/T265_02462/T265_08402/T265_15105/T265_02753/T265_13297/T265_01963/T265_13725/T265_03324/T265_09809/T265_06074/T265_08466/T265_15777/T265_14246/T265_11655/T265_06869/T26…	38
GO:0019899	MF	GO:0019899	enzyme binding	27/2006	38/4755	0.00028813	0.00323592	0.00275298	T265_13230/T265_15506/T265_14337/T265_10621/T265_01552/T265_13745/T265_07181/T265_04298/T265_03539/T265_06170/T265_03966/T265_07262/T265_09839/T265_15265/T265_03445/T265_04792/T265_09507/T265_10957/T265_15672/T265_05352/T265_03934/T265_00646/T265_02425/T265_05353/T265_01539/T265_00339/T265_06013	27
GO:0106310	MF	GO:0106310	protein serine kinase activity	35/2006	53/4755	0.000367488	0.00397432	0.00338118	T265_02129/T265_10499/T265_08842/T265_10981/T265_05875/T265_08652/T265_02282/T265_09902/T265_01309/T265_00199/T265_06209/T265_11301/T265_06628/T265_04189/T265_11581/T265_12077/T265_11345/T265_02459/T265_01458/T265_08327/T265_02122/T265_15093/T265_09868/T265_06670/T265_10946/T265_06687/T265_14129/T265_09813/T265_00952/T265_12534/T265_03155/T265_01937/T265_02097/T265_06717/T265_09682	35
GO:0004715	MF	GO:0004715	non-membrane spanning protein tyrosine kinase activity	11/2006	12/4755	0.000546759	0.00570191	0.00485094	T265_04412/T265_13947/T265_04637/T265_05581/T265_01864/T265_06294/T265_07913/T265_14891/T265_10496/T265_01776/T265_08093	11
GO:0061659	MF	GO:0061659	ubiquitin-like protein ligase activity	19/2006	26/4755	0.00137769	0.0138719	0.0118016	T265_13254/T265_09230/T265_14772/T265_02173/T265_12616/T265_13683/T265_11921/T265_09141/T265_00074/T265_10568/T265_09729/T265_03542/T265_13946/T265_03986/T265_09152/T265_09479/T265_13146/T265_00866/T265_00010	19
GO:0016887	MF	GO:0016887	ATP hydrolysis activity	45/2006	76/4755	0.00191656	0.0186545	0.0158705	T265_08810/T265_08704/T265_06063/T265_01410/T265_03157/T265_15515/T265_06061/T265_15703/T265_06064/T265_07011/T265_11690/T265_11685/T265_15014/T265_06066/T265_04030/T265_00641/T265_13488/T265_15489/T265_12911/T265_15132/T265_00213/T265_08088/T265_01334/T265_00786/T265_04694/T265_07312/T265_11438/T265_10211/T265_02127/T265_09935/T265_01429/T265_06483/T265_01251/T265_03969/T265_11981/T265_16367/T26…	45
GO:0140640	MF	GO:0140640	catalytic activity, acting on a nucleic acid	119/2006	231/4755	0.00212783	0.0200428	0.0170516	T265_11721/T265_12857/T265_06461/T265_00004/T265_05101/T265_07943/T265_11911/T265_04302/T265_13991/T265_08843/T265_09022/T265_00335/T265_13854/T265_07639/T265_00610/T265_01921/T265_00276/T265_01354/T265_14961/T265_10560/T265_02708/T265_08857/T265_10537/T265_14212/T265_03456/T265_08946/T265_10881/T265_11386/T265_02897/T265_03819/T265_01569/T265_03600/T265_00614/T265_08719/T265_04125/T265_06258/T26…	119
GO:0061630	MF	GO:0061630	ubiquitin protein ligase activity	18/2006	25/4755	0.00243306	0.0222016	0.0188882	T265_13254/T265_09230/T265_14772/T265_12616/T265_13683/T265_11921/T265_09141/T265_00074/T265_10568/T265_09729/T265_03542/T265_13946/T265_03986/T265_09152/T265_09479/T265_13146/T265_00866/T265_00010	18
GO:0008270	MF	GO:0008270	zinc ion binding	97/2006	186/4755	0.00331146	0.0293014	0.0249284	T265_02196/T265_11911/T265_11879/T265_13254/T265_13854/T265_04245/T265_00239/T265_09579/T265_04400/T265_04156/T265_02099/T265_10528/T265_03584/T265_00253/T265_07774/T265_05447/T265_14544/T265_07128/T265_13479/T265_04916/T265_00408/T265_02803/T265_08195/T265_13669/T265_01505/T265_00252/T265_04125/T265_10490/T265_00230/T265_00054/T265_00307/T265_03785/T265_06819/T265_10544/T265_00600/T265_13683/T26…	97
GO:0044877	MF	GO:0044877	protein-containing complex binding	30/2006	48/4755	0.00347559	0.0298492	0.0253944	T265_09952/T265_07991/T265_00769/T265_02436/T265_08723/T265_09567/T265_04518/T265_13288/T265_14797/T265_09902/T265_09410/T265_07748/T265_03834/T265_04735/T265_00318/T265_10283/T265_08966/T265_03934/T265_13089/T265_00153/T265_08388/T265_02343/T265_10130/T265_07454/T265_15128/T265_09776/T265_13824/T265_06453/T265_10834/T265_12982	30
GO:0005085	MF	GO:0005085	guanyl-nucleotide exchange factor activity	34/2006	56/4755	0.00379859	0.0316911	0.0269614	T265_01423/T265_08591/T265_04518/T265_00345/T265_03802/T265_12415/T265_13272/T265_00756/T265_02991/T265_12500/T265_12974/T265_10728/T265_04300/T265_03901/T265_03758/T265_05088/T265_01888/T265_10332/T265_06116/T265_04962/T265_14989/T265_03907/T265_09371/T265_10300/T265_10082/T265_15156/T265_04006/T265_03393/T265_13085/T265_07617/T265_03503/T265_01495/T265_08822/T265_04768	34
GO:0008289	MF	GO:0008289	lipid binding	36/2006	61/4755	0.00568986	0.0461511	0.0392633	T265_04201/T265_03450/T265_05783/T265_13566/T265_02435/T265_05114/T265_00393/T265_04550/T265_05014/T265_02335/T265_08855/T265_04621/T265_07810/T265_11552/T265_03904/T265_11719/T265_11475/T265_00616/T265_05358/T265_15298/T265_12072/T265_10410/T265_14911/T265_12643/T265_12677/T265_03869/T265_09527/T265_12051/T265_14218/T265_03775/T265_05544/T265_09437/T265_12644/T265_08893/T265_12475/T265_08452	36
