# Supplementary material for: Transcriptome changes of liver fluke Opisthorchis viverrini in diabetic hamsters
Source: Parasite. 2024 Sep 13;31:54. doi: 10.1051/parasite/2024056 (PMC11396942; doi:10.1051/parasite/2024056)
Supplement: Supplementary file 1 — Supplementary Table 1: Comparison of O. viverrini from diabetic (DM) and non-diabetic (NC) hamsters at 21 days post-infection. Supplementary Table 2: Comparison of O. viverrini from diabetic (DM) and non-diabetic (NC) hamsters at 35 days post-infection. Supplementary Table 3: Gene Ontology enrichment profile in O. viverrini at 21 days post-infection. Supplementary Table 4: Gene Ontology enrichment profile in O. viverrini at 35 days post-infection. [file parasite-31-54-s1.zip › parasite230129-1-olm/Supplementary Table S4.xlsx]

## Sheet: Sheet 1 - SigGene_enricheGO
SigGene_enricheGO (D35)
	ONTOLOGY	ID	Description	GeneRatio	BgRatio	pvalue	p.adjust	qvalue	geneID	Count
GO:0007017	BP	GO:0007017	microtubule-based process	46/111	214/2913	4.28281e-25	1.30626e-22	1.14058e-22	T265_08985/T265_06402/T265_01869/T265_04522/T265_09922/T265_10293/T265_11687/T265_14255/T265_00870/T265_14936/T265_06490/T265_12632/T265_07118/T265_00940/T265_10075/T265_07294/T265_07098/T265_02229/T265_07146/T265_05315/T265_12877/T265_03511/T265_11655/T265_01645/T265_11320/T265_07349/T265_07180/T265_11140/T265_02462/T265_07399/T265_00428/T265_09701/T265_07292/T265_13963/T265_08998/T265_05860/T26…	46
GO:0030031	BP	GO:0030031	cell projection assembly	16/111	33/2913	4.52643e-15	3.45141e-13	3.01365e-13	T265_04522/T265_00870/T265_07118/T265_00940/T265_02229/T265_04774/T265_11320/T265_07349/T265_09212/T265_08998/T265_03788/T265_00999/T265_13706/T265_11523/T265_13053/T265_08736	16
GO:0060271	BP	GO:0060271	cilium assembly	16/111	33/2913	4.52643e-15	3.45141e-13	3.01365e-13	T265_04522/T265_00870/T265_07118/T265_00940/T265_02229/T265_04774/T265_11320/T265_07349/T265_09212/T265_08998/T265_03788/T265_00999/T265_13706/T265_11523/T265_13053/T265_08736	16
GO:0120031	BP	GO:0120031	plasma membrane bounded cell projection assembly	16/111	33/2913	4.52643e-15	3.45141e-13	3.01365e-13	T265_04522/T265_00870/T265_07118/T265_00940/T265_02229/T265_04774/T265_11320/T265_07349/T265_09212/T265_08998/T265_03788/T265_00999/T265_13706/T265_11523/T265_13053/T265_08736	16
GO:0044782	BP	GO:0044782	cilium organization	17/111	40/2913	9.39041e-15	5.72815e-13	5.00163e-13	T265_04522/T265_00870/T265_07118/T265_00940/T265_02229/T265_04774/T265_11320/T265_07349/T265_09212/T265_13963/T265_08998/T265_03788/T265_00999/T265_13706/T265_11523/T265_13053/T265_08736	17
GO:0120036	BP	GO:0120036	plasma membrane bounded cell projection organization	18/111	53/2913	1.53587e-13	7.80732e-12	6.81709e-12	T265_04522/T265_00870/T265_07118/T265_00940/T265_02229/T265_04774/T265_11320/T265_07349/T265_09212/T265_13963/T265_08998/T265_04114/T265_03788/T265_00999/T265_13706/T265_11523/T265_13053/T265_08736	18
GO:0070925	BP	GO:0070925	organelle assembly	17/111	50/2913	7.61826e-13	3.31938e-11	2.89838e-11	T265_04522/T265_00870/T265_07118/T265_00940/T265_02229/T265_04774/T265_11320/T265_07349/T265_09212/T265_00428/T265_08998/T265_03788/T265_00999/T265_13706/T265_11523/T265_13053/T265_08736	17
GO:0030030	BP	GO:0030030	cell projection organization	18/111	61/2913	2.43023e-12	9.26527e-11	8.09012e-11	T265_04522/T265_00870/T265_07118/T265_00940/T265_02229/T265_04774/T265_11320/T265_07349/T265_09212/T265_13963/T265_08998/T265_04114/T265_03788/T265_00999/T265_13706/T265_11523/T265_13053/T265_08736	18
GO:0007018	BP	GO:0007018	microtubule-based movement	19/111	83/2913	7.99939e-11	2.7109e-09	2.36707e-09	T265_04522/T265_11687/T265_00870/T265_12632/T265_07118/T265_00940/T265_10075/T265_02229/T265_11655/T265_11320/T265_07349/T265_02462/T265_07399/T265_13963/T265_08998/T265_04557/T265_04966/T265_13515/T265_11523	19
GO:0006928	BP	GO:0006928	movement of cell or subcellular component	20/111	103/2913	5.78536e-10	1.76454e-08	1.54073e-08	T265_04522/T265_11687/T265_00870/T265_12632/T265_07118/T265_00940/T265_10075/T265_02229/T265_11655/T265_11320/T265_07349/T265_02462/T265_07399/T265_13963/T265_08998/T265_04557/T265_04114/T265_04966/T265_13515/T265_11523	20
GO:0060294	BP	GO:0060294	cilium movement involved in cell motility	7/111	11/2913	2.81486e-08	7.80485e-07	6.81494e-07	T265_04522/T265_00870/T265_07118/T265_00940/T265_02229/T265_11320/T265_07349	7
GO:0003341	BP	GO:0003341	cilium movement	8/111	18/2913	1.10149e-07	2.79961e-06	2.44452e-06	T265_04522/T265_00870/T265_07118/T265_00940/T265_02229/T265_11320/T265_07349/T265_08998	8
GO:0001539	BP	GO:0001539	cilium or flagellum-dependent cell motility	7/111	15/2913	4.83382e-07	1.05308e-05	9.19516e-06	T265_04522/T265_00870/T265_07118/T265_00940/T265_02229/T265_11320/T265_07349	7
GO:0060285	BP	GO:0060285	cilium-dependent cell motility	7/111	15/2913	4.83382e-07	1.05308e-05	9.19516e-06	T265_04522/T265_00870/T265_07118/T265_00940/T265_02229/T265_11320/T265_07349	7
GO:0048870	BP	GO:0048870	cell motility	7/111	19/2913	3.33365e-06	6.35476e-05	5.54877e-05	T265_04522/T265_00870/T265_07118/T265_00940/T265_02229/T265_11320/T265_07349	7
GO:0051674	BP	GO:0051674	localization of cell	7/111	19/2913	3.33365e-06	6.35476e-05	5.54877e-05	T265_04522/T265_00870/T265_07118/T265_00940/T265_02229/T265_11320/T265_07349	7
GO:0022607	BP	GO:0022607	cellular component assembly	20/111	172/2913	4.32306e-06	7.75608e-05	6.77235e-05	T265_04522/T265_00870/T265_07118/T265_00940/T265_02229/T265_04774/T265_11320/T265_07349/T265_09212/T265_02436/T265_06981/T265_00428/T265_08998/T265_05860/T265_03788/T265_00999/T265_13706/T265_11523/T265_13053/T265_08736	20
GO:0001578	BP	GO:0001578	microtubule bundle formation	5/111	10/2913	1.58942e-05	0.000255144	0.000222783	T265_08998/T265_03788/T265_00999/T265_13706/T265_08736	5
GO:0035082	BP	GO:0035082	axoneme assembly	5/111	10/2913	1.58942e-05	0.000255144	0.000222783	T265_08998/T265_03788/T265_00999/T265_13706/T265_08736	5
GO:0040011	BP	GO:0040011	locomotion	8/111	32/2913	1.69259e-05	0.00025812	0.000225381	T265_04522/T265_00870/T265_07118/T265_00940/T265_02229/T265_11320/T265_07349/T265_04114	8
GO:0006996	BP	GO:0006996	organelle organization	22/111	239/2913	6.15594e-05	0.000894077	0.000780678	T265_04522/T265_00870/T265_07118/T265_00940/T265_02229/T265_04774/T265_11320/T265_07349/T265_09212/T265_02436/T265_11140/T265_06981/T265_00428/T265_13963/T265_08998/T265_05860/T265_03788/T265_00999/T265_13706/T265_11523/T265_13053/T265_08736	22
GO:0044085	BP	GO:0044085	cellular component biogenesis	21/111	228/2913	9.24947e-05	0.00127142	0.00111016	T265_04522/T265_00870/T265_07118/T265_00940/T265_02229/T265_04774/T265_11320/T265_07349/T265_09212/T265_02436/T265_06981/T265_00428/T265_08998/T265_05860/T265_10951/T265_03788/T265_00999/T265_13706/T265_11523/T265_13053/T265_08736	21
GO:0000226	BP	GO:0000226	microtubule cytoskeleton organization	8/111	40/2913	9.58775e-05	0.00127142	0.00111016	T265_11140/T265_00428/T265_08998/T265_05860/T265_03788/T265_00999/T265_13706/T265_08736	8
GO:0015630	CC	GO:0015630	microtubule cytoskeleton	40/159	199/4094	3.1065e-19	2.23668e-17	1.8312e-17	T265_08985/T265_06402/T265_01869/T265_04522/T265_09922/T265_10293/T265_11687/T265_14255/T265_14936/T265_06490/T265_12632/T265_07118/T265_00940/T265_07294/T265_07098/T265_02229/T265_07146/T265_05315/T265_12877/T265_03511/T265_11655/T265_01645/T265_07349/T265_11743/T265_07180/T265_07914/T265_11140/T265_14915/T265_00428/T265_09701/T265_07292/T265_08476/T265_09526/T265_10230/T265_13526/T265_04966/T26…	40
GO:0005856	CC	GO:0005856	cytoskeleton	45/159	297/4094	1.39593e-16	5.02535e-15	4.11432e-15	T265_04258/T265_08985/T265_06402/T265_01869/T265_04522/T265_09922/T265_10293/T265_11687/T265_14255/T265_12647/T265_00870/T265_14936/T265_06490/T265_12632/T265_07118/T265_00940/T265_07294/T265_07098/T265_02229/T265_07146/T265_05315/T265_12877/T265_03511/T265_11655/T265_01645/T265_11320/T265_07349/T265_11743/T265_14518/T265_07180/T265_07914/T265_11140/T265_14915/T265_00428/T265_09701/T265_07292/T26…	45
GO:0005874	CC	GO:0005874	microtubule	27/159	125/4094	6.71808e-14	1.61234e-12	1.32004e-12	T265_06402/T265_01869/T265_09922/T265_10293/T265_11687/T265_14255/T265_14936/T265_06490/T265_12632/T265_07294/T265_07098/T265_07146/T265_05315/T265_12877/T265_03511/T265_11655/T265_01645/T265_07180/T265_07914/T265_11140/T265_09701/T265_07292/T265_09526/T265_10230/T265_13526/T265_04966/T265_07310	27
GO:0099513	CC	GO:0099513	polymeric cytoskeletal fiber	27/159	128/4094	1.24864e-13	2.24755e-12	1.8401e-12	T265_06402/T265_01869/T265_09922/T265_10293/T265_11687/T265_14255/T265_14936/T265_06490/T265_12632/T265_07294/T265_07098/T265_07146/T265_05315/T265_12877/T265_03511/T265_11655/T265_01645/T265_07180/T265_07914/T265_11140/T265_09701/T265_07292/T265_09526/T265_10230/T265_13526/T265_04966/T265_07310	27
GO:0099081	CC	GO:0099081	supramolecular polymer	27/159	135/4094	4.93959e-13	5.92751e-12	4.85293e-12	T265_06402/T265_01869/T265_09922/T265_10293/T265_11687/T265_14255/T265_14936/T265_06490/T265_12632/T265_07294/T265_07098/T265_07146/T265_05315/T265_12877/T265_03511/T265_11655/T265_01645/T265_07180/T265_07914/T265_11140/T265_09701/T265_07292/T265_09526/T265_10230/T265_13526/T265_04966/T265_07310	27
GO:0099512	CC	GO:0099512	supramolecular fiber	27/159	135/4094	4.93959e-13	5.92751e-12	4.85293e-12	T265_06402/T265_01869/T265_09922/T265_10293/T265_11687/T265_14255/T265_14936/T265_06490/T265_12632/T265_07294/T265_07098/T265_07146/T265_05315/T265_12877/T265_03511/T265_11655/T265_01645/T265_07180/T265_07914/T265_11140/T265_09701/T265_07292/T265_09526/T265_10230/T265_13526/T265_04966/T265_07310	27
GO:0099080	CC	GO:0099080	supramolecular complex	27/159	138/4094	8.65709e-13	8.90444e-12	7.29018e-12	T265_06402/T265_01869/T265_09922/T265_10293/T265_11687/T265_14255/T265_14936/T265_06490/T265_12632/T265_07294/T265_07098/T265_07146/T265_05315/T265_12877/T265_03511/T265_11655/T265_01645/T265_07180/T265_07914/T265_11140/T265_09701/T265_07292/T265_09526/T265_10230/T265_13526/T265_04966/T265_07310	27
GO:0042995	CC	GO:0042995	cell projection	20/159	85/4094	2.97702e-11	2.67932e-10	2.1936e-10	T265_04258/T265_00257/T265_04522/T265_12647/T265_00870/T265_07118/T265_00940/T265_02229/T265_04774/T265_11320/T265_07349/T265_14518/T265_09212/T265_14915/T265_13963/T265_08998/T265_13706/T265_11523/T265_13053/T265_08736	20
GO:0005929	CC	GO:0005929	cilium	18/159	72/4094	1.05123e-10	8.40982e-10	6.88523e-10	T265_04258/T265_00257/T265_04522/T265_00870/T265_07118/T265_00940/T265_02229/T265_04774/T265_11320/T265_07349/T265_09212/T265_14915/T265_13963/T265_08998/T265_13706/T265_11523/T265_13053/T265_08736	18
GO:0120025	CC	GO:0120025	plasma membrane bounded cell projection	18/159	78/4094	4.40945e-10	3.1748e-09	2.59925e-09	T265_04258/T265_00257/T265_04522/T265_00870/T265_07118/T265_00940/T265_02229/T265_04774/T265_11320/T265_07349/T265_09212/T265_14915/T265_13963/T265_08998/T265_13706/T265_11523/T265_13053/T265_08736	18
GO:0031514	CC	GO:0031514	motile cilium	7/159	14/4094	3.19071e-07	2.08846e-06	1.70985e-06	T265_04258/T265_00257/T265_04522/T265_07118/T265_00940/T265_02229/T265_07349	7
GO:0005930	CC	GO:0005930	axoneme	4/159	13/4094	0.00119027	0.00571327	0.00467753	T265_00870/T265_11320/T265_13706/T265_08736	4
GO:0032838	CC	GO:0032838	plasma membrane bounded cell projection cytoplasm	4/159	13/4094	0.00119027	0.00571327	0.00467753	T265_00870/T265_11320/T265_13706/T265_08736	4
GO:0097014	CC	GO:0097014	ciliary plasm	4/159	13/4094	0.00119027	0.00571327	0.00467753	T265_00870/T265_11320/T265_13706/T265_08736	4
GO:0099568	CC	GO:0099568	cytoplasmic region	4/159	13/4094	0.00119027	0.00571327	0.00467753	T265_00870/T265_11320/T265_13706/T265_08736	4
GO:0005200	MF	GO:0005200	structural constituent of cytoskeleton	19/170	42/4755	2.61297e-17	4.62496e-15	4.20826e-15	T265_06402/T265_01869/T265_09922/T265_10293/T265_14255/T265_14936/T265_06490/T265_07294/T265_07098/T265_07146/T265_05315/T265_12877/T265_03511/T265_01645/T265_07180/T265_09701/T265_07292/T265_13526/T265_07310	19
GO:0015631	MF	GO:0015631	tubulin binding	17/170	72/4755	2.81661e-10	2.4927e-08	2.26811e-08	T265_09232/T265_11687/T265_12632/T265_11491/T265_13139/T265_10075/T265_11655/T265_07914/T265_11041/T265_02462/T265_07399/T265_00428/T265_09526/T265_04557/T265_04966/T265_13515/T265_11523	17
GO:0008017	MF	GO:0008017	microtubule binding	15/170	58/4755	8.39643e-10	4.95389e-08	4.50756e-08	T265_09232/T265_11687/T265_12632/T265_11491/T265_13139/T265_10075/T265_11655/T265_07914/T265_11041/T265_02462/T265_07399/T265_09526/T265_04557/T265_04966/T265_13515	15
GO:0003924	MF	GO:0003924	GTPase activity	21/170	142/4755	1.89404e-08	8.38115e-07	7.62602e-07	T265_06402/T265_01869/T265_09922/T265_10293/T265_14255/T265_14936/T265_06490/T265_07294/T265_07098/T265_07146/T265_05315/T265_12877/T265_03511/T265_01645/T265_07454/T265_07180/T265_09701/T265_07292/T265_05860/T265_13526/T265_07310	21
GO:0008092	MF	GO:0008092	cytoskeletal protein binding	20/170	146/4755	1.57659e-07	5.58114e-06	5.07829e-06	T265_09232/T265_00257/T265_11687/T265_12632/T265_11491/T265_13139/T265_10075/T265_11655/T265_07914/T265_02436/T265_11041/T265_02462/T265_07399/T265_00428/T265_08476/T265_09526/T265_04557/T265_04966/T265_13515/T265_11523	20
GO:0019001	MF	GO:0019001	guanyl nucleotide binding	23/170	202/4755	5.46878e-07	1.61329e-05	1.46794e-05	T265_06402/T265_01869/T265_09922/T265_10293/T265_14255/T265_14936/T265_06490/T265_07294/T265_07098/T265_07146/T265_05315/T265_12877/T265_03511/T265_01645/T265_07454/T265_07180/T265_09701/T265_07292/T265_05860/T265_13526/T265_01214/T265_07310/T265_13231	23
GO:0005525	MF	GO:0005525	GTP binding	22/170	190/4755	7.39162e-07	1.86902e-05	1.70063e-05	T265_06402/T265_01869/T265_09922/T265_10293/T265_14255/T265_14936/T265_06490/T265_07294/T265_07098/T265_07146/T265_05315/T265_12877/T265_03511/T265_01645/T265_07180/T265_09701/T265_07292/T265_05860/T265_13526/T265_01214/T265_07310/T265_13231	22
GO:0032561	MF	GO:0032561	guanyl ribonucleotide binding	22/170	193/4755	9.702e-07	2.14657e-05	1.95316e-05	T265_06402/T265_01869/T265_09922/T265_10293/T265_14255/T265_14936/T265_06490/T265_07294/T265_07098/T265_07146/T265_05315/T265_12877/T265_03511/T265_01645/T265_07180/T265_09701/T265_07292/T265_05860/T265_13526/T265_01214/T265_07310/T265_13231	22
GO:0017111	MF	GO:0017111	nucleoside-triphosphatase activity	23/170	219/4755	2.29973e-06	4.5228e-05	4.1153e-05	T265_06402/T265_01869/T265_09922/T265_10293/T265_14255/T265_14936/T265_06490/T265_07294/T265_07098/T265_07146/T265_05315/T265_12877/T265_03511/T265_01645/T265_06066/T265_07454/T265_07180/T265_09701/T265_07292/T265_05860/T265_03153/T265_13526/T265_07310	23
GO:0016462	MF	GO:0016462	pyrophosphatase activity	23/170	226/4755	3.96527e-06	7.01852e-05	6.38616e-05	T265_06402/T265_01869/T265_09922/T265_10293/T265_14255/T265_14936/T265_06490/T265_07294/T265_07098/T265_07146/T265_05315/T265_12877/T265_03511/T265_01645/T265_06066/T265_07454/T265_07180/T265_09701/T265_07292/T265_05860/T265_03153/T265_13526/T265_07310	23
GO:0016817	MF	GO:0016817	hydrolase activity, acting on acid anhydrides	23/170	232/4755	6.20197e-06	9.14791e-05	8.3237e-05	T265_06402/T265_01869/T265_09922/T265_10293/T265_14255/T265_14936/T265_06490/T265_07294/T265_07098/T265_07146/T265_05315/T265_12877/T265_03511/T265_01645/T265_06066/T265_07454/T265_07180/T265_09701/T265_07292/T265_05860/T265_03153/T265_13526/T265_07310	23
GO:0016818	MF	GO:0016818	hydrolase activity, acting on acid anhydrides, in phosphorus-containing anhydrides	23/170	232/4755	6.20197e-06	9.14791e-05	8.3237e-05	T265_06402/T265_01869/T265_09922/T265_10293/T265_14255/T265_14936/T265_06490/T265_07294/T265_07098/T265_07146/T265_05315/T265_12877/T265_03511/T265_01645/T265_06066/T265_07454/T265_07180/T265_09701/T265_07292/T265_05860/T265_03153/T265_13526/T265_07310	23
GO:0005198	MF	GO:0005198	structural molecule activity	19/170	179/4755	1.61439e-05	0.000219805	0.000200001	T265_06402/T265_01869/T265_09922/T265_10293/T265_14255/T265_14936/T265_06490/T265_07294/T265_07098/T265_07146/T265_05315/T265_12877/T265_03511/T265_01645/T265_07180/T265_09701/T265_07292/T265_13526/T265_07310	19
GO:0019205	MF	GO:0019205	nucleobase-containing compound kinase activity	6/170	23/4755	0.000116286	0.00147019	0.00133773	T265_10351/T265_01857/T265_11321/T265_10312/T265_01856/T265_00194	6
GO:0106306	MF	GO:0106306	protein serine phosphatase activity	5/170	21/4755	0.000703307	0.00778033	0.00707934	T265_08568/T265_10500/T265_02881/T265_13111/T265_15800	5
GO:0106307	MF	GO:0106307	protein threonine phosphatase activity	5/170	21/4755	0.000703307	0.00778033	0.00707934	T265_08568/T265_10500/T265_02881/T265_13111/T265_15800	5
GO:0004722	MF	GO:0004722	protein serine/threonine phosphatase activity	5/170	27/4755	0.00234496	0.0244152	0.0222154	T265_08568/T265_10500/T265_02881/T265_13111/T265_15800	5
